# Supplementary material for: PPARδ Activation Acts Cooperatively with 3-Phosphoinositide-Dependent Protein Kinase-1 to Enhance Mammary Tumorigenesis
Source: PLoS One. 2011 Jan 13;6(1):e16215. doi: 10.1371/journal.pone.0016215 (PMC3020974; doi:10.1371/journal.pone.0016215)
Supplement: Table S1 — Gene microarray analysis of control and GW501516-treated animals. (XLS) [file pone.0016215.s005.xls]

## Sheet: ALLvsWT
Table S1. Gene microarray analysis of control and GW501516-treated animals
				Value				Fold Change
Symbol	Description		WT	WT+GW	PDK1	PDK1+GW	WT+GWvsWT	PDK1vsWT	PDK1+GWvsWT
Abp1	amiloride binding protein 1 (amine oxidase, copper-containing)		280.2	19.9	498.4	67.5	-14.0804	1.77873	-4.15111
Abpa	androgen binding protein alpha		68.8	31.9	50.2	2117.5	-2.15674	-1.37052	30.7776
Abpb	androgen binding protein beta		31.7	29.6	33.1	804.4	-1.07095	1.04416	25.3754
Acaca	acetyl-Coenzyme A carboxylase alpha		253	854.8	626	763.8	3.37866	2.47431	3.01897
Acacb	acetyl-Coenzyme A carboxylase beta		1363.3	4439.8	2779.7	2963.7	3.25666	2.03895	2.17392
Acly	ATP citrate lyase		1846.8	7022.9	3429.6	4640.9	3.80274	1.85705	2.51294
Acot11	acyl-CoA thioesterase 11		250.7	2041.9	896.5	621.4	8.14479	3.57599	2.47866
Acss2	acyl-CoA synthetase short-chain family member 2		2933.1	8952.2	4077.9	8042.9	3.05213	1.3903	2.74212
Acta1	actin, alpha 1, skeletal muscle		8012.4	6787.9	16168.3	1728.5	-1.18039	2.01791	-4.63546
Actn2	actinin alpha 2		60.6	83.4	430.7	81	1.37624	7.10726	1.33663
Actn3	actinin alpha 3		1608.5	1191.3	4533	152	-1.35021	2.81815	-10.5822
Ampd1	adenosine monophosphate deaminase 1 (isoform M)		374.4	283	1066.4	33.6	-1.32297	2.84829	-11.1429
Apobec2	apolipoprotein B editing complex 2		158.7	168	1307.4	38.9	1.0586	8.23819	-4.07969
Aqp11	aquaporin 11		185.6	579.4	300.1	310.7	3.12177	1.61692	1.67403
Asb11	ankyrin repeat and SOCS box-containing protein 11		102.1	86.2	335.9	39.5	-1.18445	3.28991	-2.58481
Asb5	ankyrin repeat and SOCs box-containing protein 5		70.2	53	386.3	41.2	-1.32453	5.50285	-1.70388
Atp2a1	ATPase, Ca++ transporting, cardiac muscle, fast twitch 1		1863.6	1558	7403.2	298.6	-1.19615	3.97253	-6.24113
Car6	carbonic anhydrase 6		146.8	53.5	59.4	823.1	-2.74393	-2.47138	5.60695
Casq1	calsequestrin 1		545	390.2	1826.5	120.8	-1.39672	3.35138	-4.51159
Ckm	creatine kinase, muscle		3856.3	3151	10115.7	467.2	-1.22383	2.62316	-8.25407
Ckmt2	creatine kinase, mitochondrial 2		151.2	110.9	1114.1	10.5	-1.36339	7.36839	-14.4
Cmya5	cardiomyopathy associated 5		292.4	252.6	1290.7	99.8	-1.15756	4.41416	-2.92986
Cox6a2	cytochrome c oxidase, subunit VI a, polypeptide 2		361.7	373.2	1781.5	212.2	1.03179	4.92535	-1.70452
Cox7a1	cytochrome c oxidase, subunit VIIa 1		939.9	4973.6	3511.4	2068.4	5.29163	3.73593	2.20066
Cpt1b	carnitine palmitoyltransferase 1b, muscle		322	979.5	882.4	653.1	3.04193	2.74037	2.02826
Cspg3	chondroitin sulfate proteoglycan 3		80.6	356	159.1	332.4	4.41687	1.97395	4.12407
Csrp3	cysteine and glycine-rich protein 3		33.3	49.9	307.6	28.4	1.4985	9.23724	-1.17254
Ddit4l	DNA-damage-inducible transcript 4-like		157.2	162.3	569.6	38.7	1.03244	3.62341	-4.06202
Dhrs7c	dehydrogenase/reductase (SDR family) member 7C		101.8	116.4	465.6	9.9	1.14342	4.57367	-10.2828
Dio2	deiodinase, iodothyronine, type II		102	174.4	319	190.8	1.7098	3.12745	1.87059
E2f5	E2F transcription factor 5		117.5	503.6	544.3	277.5	4.28596	4.63234	2.3617
Egr2	early growth response 2		667.7	606.9	2043.7	762.3	-1.10018	3.06081	1.14168
Elovl3	elongation of very long chain fatty acids (FEN1/Elo2, SUR4/Elo3, yeast)-like 3		150.1	2738	1413.4	431.2	18.2412	9.41639	2.87275
Elovl6	ELOVL family member 6, elongation of long chain fatty acids (yeast)		2834.9	10041.1	4798	10607	3.54196	1.69248	3.74158
Eno3	enolase 3, beta muscle		2040.1	1361.2	5748.5	458.3	-1.49875	2.81775	-4.45145
Fabp3	fatty acid binding protein 3, muscle and heart		618.6	2867.9	3048.9	1144.2	4.63611	4.92871	1.84966
Gpd2	glycerol phosphate dehydrogenase 2, mitochondrial		444.5	1486.4	896.1	945.9	3.34398	2.01597	2.12801
Gyk	glycerol kinase		175.4	461.3	757	284.4	2.62999	4.31585	1.62144
Has2	hyaluronan synthase 2		347.8	147	430.5	92.4	-2.36599	1.23778	-3.76407
Hrc	histidine rich calcium binding protein		220.3	140.7	817.5	91	-1.56574	3.71085	-2.42088
Hspa9a	heat shock protein 9A		156.7	515.9	394.2	423.5	3.29228	2.51563	2.70262
Kng1	kininogen 1		30.3	407.8	127.4	105.2	13.4587	4.20462	3.47195
Ldb3	LIM domain binding 3		252	222	987.6	52.8	-1.13514	3.91905	-4.77273
Mb	myoglobin		123.8	158.8	1040	123.6	1.28271	8.40065	-1.00162
Med18	mediator of RNA polymerase II transcription, subunit 18 homolog (yeast)		60.2	287.1	443.2	388.2	4.7691	7.36213	6.4485
Mlf1	myeloid leukemia factor 1		173.1	161.9	733.5	98.6	-1.06918	4.23744	-1.75558
Mmd2	monocyte to macrophage differentiation-associated 2		229.1	114.7	874.7	137.3	-1.99738	3.81798	-1.66861
Mybpc2	myosin binding protein C, fast-type		847.1	662.2	2970.7	122.4	-1.27922	3.50691	-6.92075
Myh1	myosin, heavy polypeptide 1, skeletal muscle, adult		216.4	111.8	4550.1	467.4	-1.9356	21.0263	2.15989
Myh2	myosin, heavy polypeptide 2, skeletal muscle, adult		50.4	52.4	614.9	26.2	1.03968	12.2004	-1.92366
Myh4	myosin, heavy polypeptide 4, skeletal muscle		4564	3605.6	14203.3	601.2	-1.26581	3.11203	-7.59148
Myh8	myosin, heavy polypeptide 8, skeletal muscle, perinatal		309.7	240.3	1258	61.9	-1.28881	4.062	-5.00323
Mylpf	myosin light chain, phosphorylatable, fast skeletal muscle		3502.3	3056.7	10232.8	540.4	-1.14578	2.92174	-6.48094
Myom2	myomesin 2		285.1	206	1170.7	44	-1.38398	4.10628	-6.47955
Myoz1	myozenin 1		534.5	514.2	1841.4	177.5	-1.03948	3.44509	-3.01127
Neb	nebulin		325.6	255.4	1775.2	58.6	-1.27486	5.45209	-5.55631
Nsg2	neuron specific gene family member 2		304.6	253.7	83.6	157	-1.20063	-3.64354	-1.94013
Pdhb	pyruvate dehydrogenase (lipoamide) beta		116.2	367.3	250.2	237.5	3.16093	2.15318	2.04389
Pdk4	pyruvate dehydrogenase kinase, isoenzyme 4		2491.5	6485.5	5267.4	6254.5	2.60305	2.11415	2.51034
Pgam2	phosphoglycerate mutase 2		508.5	368.9	1899.2	24.3	-1.37842	3.73491	-20.9259
Pvalb	parvalbumin		2160.2	1594.9	6745.5	192	-1.35444	3.12263	-11.251
Pygm	muscle glycogen phosphorylase		420.6	371.7	1491.6	92.6	-1.13156	3.54636	-4.54212
Rhbdd3	rhomboid domain containing 3		139	418.1	63.2	498.9	3.00791	-2.19937	3.58921
Rpl3l	ribosomal protein L3-like		110.4	96.1	361.3	8.7	-1.1488	3.27264	-12.6897
Rspo1	R-spondin homolog (Xenopus laevis)		365.9	86.7	126.7	141.7	-4.2203	-2.88792	-2.58222
Ryr1	ryanodine receptor 1, skeletal muscle		327.4	299.9	1372.2	160.7	-1.0917	4.1912	-2.03734
Sh3bgr	SH3-binding domain glutamic acid-rich protein		149.5	148.1	519.8	46.1	-1.00945	3.47692	-3.24295
Slc27a2	solute carrier family 27 (fatty acid transporter), member 2		86.3	316.5	332.5	147.2	3.66744	3.85284	1.70568
Slc2a5	solute carrier family 2 (facilitated glucose transporter), member 5		175.1	790.1	356.9	542.4	4.51228	2.03826	3.09766
Smpx	small muscle protein, X-linked		217.8	123.9	1036.4	61.2	-1.75787	4.75849	-3.55882
Snrpn	small nuclear ribonucleoprotein N		1107.4	233.2	860.4	472.6	-4.74871	-1.28708	-2.34321
Spt2	salivary protein 2		11.3	7.5	14.1	1874.2	-1.50667	1.24779	165.858
Tatdn1	TatD DNase domain containing 1		229.8	741.7	487.4	638.3	3.22759	2.12097	2.77763
Tax1bp1	Tax1 (human T-cell leukemia virus type I) binding protein 1		124.7	149.9	120	413.1	1.20209	-1.03917	3.31275
Tcap	titin-cap		536.7	231.9	2196.3	97.3	-2.31436	4.09223	-5.51593
Tmod4	tropomodulin 4		143.6	183.1	659	51.2	1.27507	4.58914	-2.80469
Tnni2	troponin I, skeletal, fast 2		729.4	611.8	2654.1	154.9	-1.19222	3.63874	-4.70884
Tnnt3	troponin T3, skeletal, fast		2515.4	1688.8	8299.1	299.6	-1.48946	3.29932	-8.39586
Tpm2	tropomyosin 2, beta		865.4	587.6	3202.4	136.6	-1.47277	3.70049	-6.33529
Trdn	triadin		356	79.7	1461	97.5	-4.46675	4.10393	-3.65128
Ttn	titin		870	761.9	4405.2	137.9	-1.14188	5.06345	-6.30892
Txlnb	taxilin beta		159.4	145.2	300.4	49.5	-1.0978	1.88457	-3.2202
Ucp1	uncoupling protein 1 (mitochondrial, proton carrier)		1826.9	11840.6	8328.4	4589.7	6.48125	4.55876	2.51229
Zdhhc12	zinc finger, DHHC domain containing 12		509.4	78.9	49.3	343.2	-6.45627	-10.3327	-1.48427

## Sheet: 2.0 cut list CP1234
							Value			Fold Change
Symbol	probe set	Description			WT	WT+GW	PDK1	PDK1+GW	WT+GWvsWT	PDK1vsWT	PDK1+GWvsWT	PDK1+GWvsPDK1
Abp1	1424600_at	amiloride binding protein 1 (amine oxidase, copper-containing)			280.2	19.9	498.4	67.5	-14.0804	1.77873	-4.15111	-4.15111
Abpa	1424063_at	androgen binding protein alpha			68.8	31.9	50.2	2117.5	-2.15674	-1.37052	30.7776	30.7776
Abpb	1425032_at	androgen binding protein beta			31.7	29.6	33.1	804.4	-1.07095	1.04416	25.3754	25.3754
Acaca	1427595_at	acetyl-Coenzyme A carboxylase alpha			253	854.8	626	763.8	3.37866	2.47431	3.01897	3.01897
Acacb	1427052_at	acetyl-Coenzyme A carboxylase beta			1363.3	4439.8	2779.7	2963.7	3.25666	2.03895	2.17392	2.17392
Acly	1425326_at	ATP citrate lyase			1846.8	7022.9	3429.6	4640.9	3.80274	1.85705	2.51294	2.51294
Acot11	1429267_at	acyl-CoA thioesterase 11			250.7	2041.9	896.5	621.4	8.14479	3.57599	2.47866	2.47866
Acss2	1422479_at	acyl-CoA synthetase short-chain family member 2			2933.1	8952.2	4077.9	8042.9	3.05213	1.3903	2.74212	2.74212
Acta1	1427735_a_at	actin, alpha 1, skeletal muscle			8012.4	6787.9	16168.3	1728.5	-1.18039	2.01791	-4.63546	-4.63546
Actn2	1448327_at	actinin alpha 2			60.6	83.4	430.7	81	1.37624	7.10726	1.33663	1.33663
Actn3	1418677_at	actinin alpha 3			1608.5	1191.3	4533	152	-1.35021	2.81815	-10.5822	-10.5822
Adssl1	1449383_at	adenylosuccinate synthetase like 1			416.4	505.2	1043	268.9	1.21326	2.5048	-1.54853	-1.54853
Aldh18a1	1435855_x_at	aldehyde dehydrogenase 18 family, member A1			755.4	344.6	548.9	487.1	-2.19211	-1.37621	-1.55081	-1.55081
Amdhd2	1434855_at	amidohydrolase domain containing 2			441.2	238.3	212.9	302	-1.85145	-2.07233	-1.46093	-1.46093
Ampd1	1434722_at	adenosine monophosphate deaminase 1 (isoform M)			374.4	283	1066.4	33.6	-1.32297	2.84829	-11.1429	-11.1429
Apobec2	1417889_at	apolipoprotein B editing complex 2			158.7	168	1307.4	38.9	1.0586	8.23819	-4.07969	-4.07969
Aqp11	1429254_at	aquaporin 11			185.6	579.4	300.1	310.7	3.12177	1.61692	1.67403	1.67403
Areg	1421134_at	amphiregulin			1116.5	678.3	2845.8	1219.7	-1.64603	2.54886	1.09243	1.09243
Art1	1422375_a_at	ADP-ribosyltransferase 1			116.1	114.4	329.4	134.1	-1.01486	2.83721	1.15504	1.15504
Asb11	1422153_a_at	ankyrin repeat and SOCS box-containing protein 11			102.1	86.2	335.9	39.5	-1.18445	3.28991	-2.58481	-2.58481
Asb5	1449356_at	ankyrin repeat and SOCs box-containing protein 5			70.2	53	386.3	41.2	-1.32453	5.50285	-1.70388	-1.70388
Atp2a1	1419312_at	ATPase, Ca++ transporting, cardiac muscle, fast twitch 1			1863.6	1558	7403.2	298.6	-1.19615	3.97253	-6.24113	-6.24113
Atp6v1e1	1449711_at	VATPase, H+ transporting, lysosomal V1 subunit E1			254.4	424.3	101.6	508.5	1.66785	-2.50394	1.99882	1.99882
Bcl11b	1450339_a_at	B-cell leukemia/lymphoma 11B			562.7	452.7	274.9	333.9	-1.24299	-2.04693	-1.68524	-1.68524
Bex1	1448595_a_at	brain expressed gene 1			876.4	296.7	461.5	336.4	-2.95383	-1.89902	-2.60523	-2.60523
Btg2	1416250_at	B-cell translocation gene 2, anti-proliferative			1355.2	619.3	864.2	830.9	-2.18828	-1.56816	-1.631	-1.631
C6	1449308_at	complement component 6			360	202.9	210.5	170.3	-1.77427	-1.71021	-2.11392	-2.11392
Car3	1453588_at	carbonic anhydrase 3			215.4	427.4	595.8	353.6	1.98422	2.76602	1.6416	1.6416
Car6	1421001_a_at	carbonic anhydrase 6			146.8	53.5	59.4	823.1	-2.74393	-2.47138	5.60695	5.60695
Casq1	1422598_at	calsequestrin 1			545	390.2	1826.5	120.8	-1.39672	3.35138	-4.51159	-4.51159
Cck	1419473_a_at	cholecystokinin			148.5	201.3	328.7	251.6	1.35556	2.21347	1.69428	1.69428
Ccl12	1419282_at	chemokine (C-C motif) ligand 12			532.1	218.2	467.4	216.9	-2.43859	-1.13843	-2.4532	-2.4532
Ccr7	1423466_at	chemokine (C-C motif) receptor 7			903.9	849.4	413.4	678.4	-1.06416	-2.1865	-1.3324	-1.3324
Cct4	1456082_x_at	chaperonin subunit 4 (delta)			627.9	896.9	770.5	1255.9	1.42841	1.22711	2.00016	2.00016
Cd37	1419206_at	CD37 antigen			1058.1	827.7	344.8	706.2	-1.27836	-3.06874	-1.4983	-1.4983
Cd4	1419696_at	CD4 antigen			333.7	299.1	108.3	299.6	-1.11568	-3.08126	-1.11382	-1.11382
Cd5l	1449193_at	CD5 antigen-like			595.9	247.1	324.7	166.7	-2.41157	-1.83523	-3.57469	-3.57469
Cd6	1451910_a_at	CD6 antigen			403.7	293.6	176.7	275.8	-1.375	-2.28466	-1.46374	-1.46374
Cd69	1428735_at	CD69 antigen			421.4	319.7	192.5	267.9	-1.31811	-2.18909	-1.57297	-1.57297
Cel	1417257_at	carboxyl ester lipase			386.1	140.1	259.1	291.3	-2.75589	-1.49016	-1.32544	-1.32544
Centb1	1434873_a_at	centaurin, beta 1			686	512.4	295.6	516.5	-1.3388	-2.3207	-1.32817	-1.32817
Ces3	1435371_x_at	carboxylesterase 3			1115.8	1646.2	2327.8	1788	1.47535	2.08622	1.60244	1.60244
Cidea	1417956_at	cell death-inducing DNA fragmentation factor, alpha subunit-like effector A			5295.3	11248.4	9010.2	10094.5	2.12422	1.70155	1.90631	1.90631
Ckm	1417614_at	creatine kinase, muscle			3856.3	3151	10115.7	467.2	-1.22383	2.62316	-8.25407	-8.25407
Ckmt2	1428722_at	creatine kinase, mitochondrial 2			151.2	110.9	1114.1	10.5	-1.36339	7.36839	-14.4	-14.4
Cldn3	1426332_a_at	claudin 3			982.4	481.8	772.4	994.9	-2.03902	-1.27188	1.01272	1.01272
Clec14a	1419468_at	C-type lectin domain family 14, member a			386.8	186.5	179.7	261.5	-2.07399	-2.15248	-1.47916	-1.47916
Clic5	1458381_at	chloride intracellular channel 5			139.6	302.1	340.7	279.3	2.16404	2.44054	2.00072	2.00072
Clic5	1456873_at	chloride intracellular channel 5			418	895.4	714.3	606.3	2.14211	1.70885	1.45048	1.45048
Clmn	1429166_s_at	calmin			633.8	300.2	432.8	377.3	-2.11126	-1.46442	-1.67983	-1.67983
Cmya5	1427312_at	cardiomyopathy associated 5			292.4	252.6	1290.7	99.8	-1.15756	4.41416	-2.92986	-2.92986
Cnn3	1456380_x_at	calponin 3, acidic			4709	2144.7	2773.5	2561.3	-2.19565	-1.69785	-1.83852	-1.83852
Cntnap2	1422798_at	contactin associated protein-like 2			130.5	114.9	320.2	152.7	-1.13577	2.45364	1.17011	1.17011
Cox6a2	1417607_at	cytochrome c oxidase, subunit VI a, polypeptide 2			361.7	373.2	1781.5	212.2	1.03179	4.92535	-1.70452	-1.70452
Cox7a1	1418709_at	cytochrome c oxidase, subunit VIIa 1			939.9	4973.6	3511.4	2068.4	5.29163	3.73593	2.20066	2.20066
Cox8b	1449218_at	cytochrome c oxidase, subunit VIIIb			5613.8	13185	10562.9	8462.6	2.34868	1.8816	1.50746	1.50746
Cpt1b	1418328_at	carnitine palmitoyltransferase 1b, muscle			322	979.5	882.4	653.1	3.04193	2.74037	2.02826	2.02826
Crabp2	1451191_at	cellular retinoic acid binding protein II			565.5	238	515.2	403.6	-2.37605	-1.09763	-1.40114	-1.40114
Csna	1420627_a_at	casein alpha			9631.5	3153.1	9826.3	5497	-3.05461	1.02023	-1.75214	-1.75214
Csnb	1420370_s_at	casein beta			6074.4	2256.5	6481.4	3841.3	-2.69196	1.067	-1.58134	-1.58134
Cspg3	1434679_at	chondroitin sulfate proteoglycan 3			80.6	356	159.1	332.4	4.41687	1.97395	4.12407	4.12407
Csrp2bp	1452775_at	cysteine and glycine-rich protein 2 binding protein			361.1	573.6	735.1	581.4	1.58848	2.03572	1.61008	1.61008
Csrp3	1460318_at	cysteine and glycine-rich protein 3			33.3	49.9	307.6	28.4	1.4985	9.23724	-1.17254	-1.17254
Ctgf	1416953_at	connective tissue growth factor			1449.6	642.2	1366.5	1438.3	-2.25724	-1.06081	-1.00786	-1.00786
Ctsw	1422632_at	cathepsin W			475.9	363.1	227.3	233.1	-1.31066	-2.09371	-2.04161	-2.04161
Cyfip2	1449273_at	cytoplasmic FMR1 interacting protein 2			349.3	291.6	138.8	190.2	-1.19787	-2.51657	-1.83649	-1.83649
Cyp7b1	1421075_s_at	cytochrome P450, family 7, subfamily b, polypeptide 1			375.3	178	421.9	149.4	-2.10843	1.12417	-2.51205	-2.51205
Cyr61	1438133_a_at	cysteine rich protein 61			700.7	348.1	781.6	620.2	-2.01293	1.11546	-1.1298	-1.1298
D1Ertd471e	1436221_at	DNA segment, Chr 1, ERATO Doi 471, expressed			355.7	393.4	167.1	342.9	1.10599	-2.12867	-1.03733	-1.03733
Ddit4l	1451751_at	DNA-damage-inducible transcript 4-like			157.2	162.3	569.6	38.7	1.03244	3.62341	-4.06202	-4.06202
Des	1426731_at	desmin			353.3	375.5	801.7	213	1.06284	2.26918	-1.65869	-1.65869
Dhdh	1453487_at	dihydrodiol dehydrogenase (dimeric)			671.6	1108.3	1214	1345.4	1.65024	1.80762	2.00328	2.00328
Dhrs7c	1444504_at	dehydrogenase/reductase (SDR family) member 7C			101.8	116.4	465.6	9.9	1.14342	4.57367	-10.2828	-10.2828
Dio2	1418937_at	deiodinase, iodothyronine, type II			102	174.4	319	190.8	1.7098	3.12745	1.87059	1.87059
Dlat	1426265_x_at	dihydrolipoamide S-acetyltransferase (E2 component of pyruvate dehydrogenase complex)			2776.3	5562.9	4173.6	4638.8	2.00371	1.5033	1.67086	1.67086
Dnm3os	1452382_at	dynamin 3, opposite strand			120.3	192.8	364	185.5	1.60266	3.02577	1.54198	1.54198
Dock6	1427422_at	dedicator of cytokinesis 6			590	363.4	227.9	272.9	-1.62356	-2.58885	-2.16196	-2.16196
Dtx1	1425822_a_at	deltex 1 homolog (Drosophila)			554.6	443	270.8	341.8	-1.25192	-2.04801	-1.62259	-1.62259
Dtx3	1420752_at	deltex 3 homolog (Drosophila)			259.4	305.3	117.3	353.8	1.17695	-2.21142	1.36392	1.36392
E2f5	1447625_at	E2F transcription factor 5			117.5	503.6	544.3	277.5	4.28596	4.63234	2.3617	2.3617
Edg6	1451024_at	endothelial differentiation, G-protein-coupled receptor 6			514.2	339.7	220.5	373.6	-1.51369	-2.33197	-1.37634	-1.37634
Eef1a2	1418062_at	eukaryotic translation elongation factor 1 alpha 2			474.8	353.9	1164.2	172.5	-1.34162	2.45198	-2.75246	-2.75246
Egr2	1427682_a_at	early growth response 2			667.7	606.9	2043.7	762.3	-1.10018	3.06081	1.14168	1.14168
Ehf	1451375_at	ets homologous factor			543.2	252.3	518.5	316.7	-2.15299	-1.04764	-1.71519	-1.71519
Elovl3	1420722_at	elongation of very long chain fatty acids (FEN1/Elo2, SUR4/Elo3, yeast)-like 3			150.1	2738	1413.4	431.2	18.2412	9.41639	2.87275	2.87275
Elovl6	1417404_at	ELOVL family member 6, elongation of long chain fatty acids (yeast)			2834.9	10041.1	4798	10607	3.54196	1.69248	3.74158	3.74158
Elovl7	1441891_x_at	ELOVL family member 7, elongation of long chain fatty acids (yeast)			346.2	176.3	162.8	270.9	-1.9637	-2.12654	-1.27796	-1.27796
Emid1	1449581_at	EMI domain containing 1			542.2	246.2	401.3	461.9	-2.20227	-1.35111	-1.17385	-1.17385
Eno3	1417951_at	enolase 3, beta muscle			2040.1	1361.2	5748.5	458.3	-1.49875	2.81775	-4.45145	-4.45145
Eraf	1449077_at	erythroid associated factor			140.7	131.5	338.3	153.5	-1.06996	2.40441	1.09097	1.09097
Expi	1417160_s_at	extracellular proteinase inhibitor			7919.9	2992.2	5606.6	5590.1	-2.64685	-1.4126	-1.41677	-1.41677
Fabp3	1416023_at	fatty acid binding protein 3, muscle and heart			618.6	2867.9	3048.9	1144.2	4.63611	4.92871	1.84966	1.84966
Fkbp5	1416125_at	FK506 binding protein 5			1096.3	1176.1	2399.7	794.6	1.07279	2.18891	-1.37969	-1.37969
Fus	1451285_at	fusion, derived from t(12, 16) malignant liposarcoma (human)			2568.1	1256.9	2082.1	1605.6	-2.0432	-1.23342	-1.59946	-1.59946
Gdap10	1420342_at	ganglioside-induced differentiation-associated-protein 10			226.7	339.4	499.1	398	1.49713	2.20159	1.75562	1.75562
Ggtla1	1439420_x_at	gamma-glutamyltransferase-like activity 1			754.2	607.6	270.4	770.1	-1.24128	-2.7892	1.02108	1.02108
Gjb2	1423271_at	gap junction membrane channel protein beta 2			345	149.5	250.3	298.1	-2.30769	-1.37835	-1.15733	-1.15733
Gm106	1457429_s_at	gene model 106, (NCBI)			492.4	343.8	556.7	204.3	-1.43223	1.13058	-2.41018	-2.41018
Gpd1	1416204_at	glycerol-3-phosphate dehydrogenase 1 (soluble)			3074.6	7925.3	5468.7	5466.4	2.57767	1.77867	1.77792	1.77792
Gpd1	1439396_x_at	glycerol-3-phosphate dehydrogenase 1 (soluble)			161.1	172.2	335.8	211.1	1.0689	2.08442	1.31037	1.31037
Gpd2	1452741_s_at	glycerol phosphate dehydrogenase 2, mitochondrial			444.5	1486.4	896.1	945.9	3.34398	2.01597	2.12801	2.12801
Gpd2	1417434_at	glycerol phosphate dehydrogenase 2, mitochondrial			3346.6	8274.6	5237.4	5713.3	2.47254	1.56499	1.7072	1.7072
Gpr23	1434186_at	G protein-coupled receptor 23			382.3	209.7	193	142.4	-1.82308	-1.98083	-2.68469	-2.68469
Gsta3	1423436_at	glutathione S-transferase, alpha 3			276.5	615.4	390.6	419	2.22568	1.41266	1.51537	1.51537
Gyk	1422703_at	glycerol kinase			175.4	461.3	757	284.4	2.62999	4.31585	1.62144	1.62144
Gys2	1424815_at	glycogen synthase 2			1012.3	2049.3	1624.3	1977.7	2.0244	1.60456	1.95367	1.95367
Haghl	1428584_a_at	hydroxyacylglutathione hydrolase-like			655.4	317.5	351.5	480.5	-2.06425	-1.86458	-1.364	-1.364
Has2	1449169_at	hyaluronan synthase 2			347.8	147	430.5	92.4	-2.36599	1.23778	-3.76407	-3.76407
Hfe2	1454137_s_at	hemochromatosis type 2 (juvenile) (human homolog)			205.2	196.8	435.1	75.2	-1.04268	2.12037	-2.72872	-2.72872
Hmg20a	1428920_at	high mobility group 20A			223.8	480.6	185.6	431.9	2.14745	-1.20582	1.92985	1.92985
Hmgcs2	1423858_a_at	3-hydroxy-3-methylglutaryl-Coenzyme A synthase 2			382.3	848.1	418.6	719.8	2.21841	1.09495	1.88281	1.88281
Hrc	1419109_at	histidine rich calcium binding protein			220.3	140.7	817.5	91	-1.56574	3.71085	-2.42088	-2.42088
Hsp110	1423566_a_at	heat shock protein 110			494.2	1368	976.8	527.6	2.76811	1.97653	1.06758	1.06758
Hspa9a	1447728_x_at	heat shock protein 9A			156.7	515.9	394.2	423.5	3.29228	2.51563	2.70262	2.70262
Hspb6	1436332_at	heat shock protein, alpha-crystallin-related, B6			639.4	758.9	1483.9	822	1.18689	2.32077	1.28558	1.28558
Idh3a	1422500_at	isocitrate dehydrogenase 3 (NAD+) alpha			828.7	1943	1432.6	1425.2	2.34464	1.72873	1.7198	1.7198
Indo	1420437_at	indoleamine-pyrrole 2,3 dioxygenase			693.7	253.8	1095.6	409.5	-2.73325	1.57936	-1.69402	-1.69402
Jakmip1	1441317_x_at	janus kinase and microtubule interacting protein 1			570.6	552.7	264.4	467.5	-1.03239	-2.15809	-1.22053	-1.22053
Kcnb1	1423180_at	potassium voltage gated channel, Shab-related subfamily, member 1			123.5	350.2	175.5	301.2	2.83563	1.42105	2.43887	2.43887
Kcnh3	1459107_at	potassium voltage-gated channel, subfamily H (eag-related), member 3			137.9	281.2	184.2	343.6	2.03916	1.33575	2.49166	2.49166
Kcnj15	1435354_at	potassium inwardly-rectifying channel, subfamily J, member 15			181.5	246.5	182.8	382.7	1.35813	1.00716	2.10854	2.10854
Kcnk3	1425341_at	potassium channel, subfamily K, member 3			243.9	538.3	370.7	457.2	2.20705	1.51989	1.87454	1.87454
Klhdc5	1426988_at	kelch domain containing 5			326.1	139.2	216.8	153.2	-2.34267	-1.50415	-2.12859	-2.12859
Kng1	1416676_at	kininogen 1			30.3	407.8	127.4	105.2	13.4587	4.20462	3.47195	3.47195
Lat	1460651_at	linker for activation of T cells			1147.8	1031.6	565.2	754.5	-1.11264	-2.03079	-1.52127	-1.52127
Lbh	1429088_at	limb-bud and heart			252.4	129.1	126	321	-1.95507	-2.00317	1.27179	1.27179
Ldb3	1416752_at	LIM domain binding 3			252	222	987.6	52.8	-1.13514	3.91905	-4.77273	-4.77273
Lepr	1456156_at	leptin receptor			354.1	180.6	258.3	158.5	-1.96069	-1.37089	-2.23407	-2.23407
Letmd1	1418860_a_at	LETM1 domain containing 1			879.7	1998.5	1547.8	960.1	2.2718	1.75946	1.09139	1.09139
Lin10	1435468_at	lin-10 homolog (C. elegans)			476.8	199.6	304.2	461.4	-2.38878	-1.56739	-1.03338	-1.03338
Ltb	1419135_at	lymphotoxin B			2257	1725.4	1087.4	1434.7	-1.3081	-2.07559	-1.57315	-1.57315
Marco	1458297_s_at	macrophage receptor with collagenous structure			439.5	267.7	207.6	237.9	-1.64176	-2.11705	-1.84741	-1.84741
Mb	1451203_at	myoglobin			123.8	158.8	1040	123.6	1.28271	8.40065	-1.00162	-1.00162
Mbd5	1441987_at	methyl-CpG binding domain protein 5			296	690.1	750.4	524	2.33142	2.53514	1.77027	1.77027
Mbp	1454651_x_at	myelin basic protein			1086.1	460.8	949.9	518	-2.35699	-1.14338	-2.09672	-2.09672
Med18	1460462_at	mediator of RNA polymerase II transcription, subunit 18 homolog (yeast)			60.2	287.1	443.2	388.2	4.7691	7.36213	6.4485	6.4485
Meox2	1424233_at	mesenchyme homeobox 2			898.2	705	418	775.1	-1.27404	-2.1488	-1.15882	-1.15882
Mfap4	1424010_at	microfibrillar-associated protein 4			381.4	152.5	203.1	222.7	-2.50098	-1.87789	-1.71262	-1.71262
Mitf	1422025_at	microphthalmia-associated transcription factor			364.6	224.1	235	180.9	-1.62695	-1.55149	-2.01548	-2.01548
Mlf1	1418589_a_at	myeloid leukemia factor 1			173.1	161.9	733.5	98.6	-1.06918	4.23744	-1.75558	-1.75558
Mlxipl	1419185_a_at	MLX interacting protein-like			674.8	1457.1	1178.2	1194.9	2.15931	1.746	1.77075	1.77075
Mmd2	1438654_x_at	monocyte to macrophage differentiation-associated 2			229.1	114.7	874.7	137.3	-1.99738	3.81798	-1.66861	-1.66861
Mod1	1430307_a_at	malic enzyme, supernatant			6617.2	16941.9	9187.8	14337.8	2.56028	1.38847	2.16675	2.16675
Mosc1	1428005_at	MOCO sulphurase C-terminal domain containing 1			659.3	1615.8	638	1344.9	2.45078	-1.03339	2.03989	2.03989
Mrps14	1420488_at	mitochondrial ribosomal protein S14			240.7	582.5	567.4	569.8	2.42002	2.35729	2.36726	2.36726
Mtch2	1438843_x_at	mitochondrial carrier homolog 2 (C. elegans)			2524.6	5408.2	5039.2	3476.5	2.1422	1.99604	1.37705	1.37705
Muc10	1449587_a_at	mucin 10, submandibular gland salivary mucin			20.6	19.3	31.4	1117.1	-1.06736	1.52427	54.2282	54.2282
Muc15	1426941_at	mucin 15			4279	1697.5	3174.2	2577.4	-2.52077	-1.34806	-1.6602	-1.6602
Mup3	1426154_s_at	major urinary protein 3			5682.7	6064.9	7319.8	2497.3	1.06726	1.28808	-2.27554	-2.27554
Mybpc2	1455736_at	myosin binding protein C, fast-type			847.1	662.2	2970.7	122.4	-1.27922	3.50691	-6.92075	-6.92075
Myh1	1427520_a_at	myosin, heavy polypeptide 1, skeletal muscle, adult			216.4	111.8	4550.1	467.4	-1.9356	21.0263	2.15989	2.15989
Myh2	1425153_at	myosin, heavy polypeptide 2, skeletal muscle, adult			50.4	52.4	614.9	26.2	1.03968	12.2004	-1.92366	-1.92366
Myh4	1427026_at	myosin, heavy polypeptide 4, skeletal muscle			4564	3605.6	14203.3	601.2	-1.26581	3.11203	-7.59148	-7.59148
Myh8	1458368_at	myosin, heavy polypeptide 8, skeletal muscle, perinatal			309.7	240.3	1258	61.9	-1.28881	4.062	-5.00323	-5.00323
Myl1	1452651_a_at	myosin, light polypeptide 1			7449.9	7185	14496.5	2753.9	-1.03687	1.94587	-2.70522	-2.70522
Mylpf	1448371_at	myosin light chain, phosphorylatable, fast skeletal muscle			3502.3	3056.7	10232.8	540.4	-1.14578	2.92174	-6.48094	-6.48094
Myom1	1420693_at	myomesin 1			203.8	185.1	548.3	87.9	-1.10103	2.69038	-2.31854	-2.31854
Myom2	1457435_x_at	myomesin 2			285.1	206	1170.7	44	-1.38398	4.10628	-6.47955	-6.47955
Myoz1	1460202_at	myozenin 1			534.5	514.2	1841.4	177.5	-1.03948	3.44509	-3.01127	-3.01127
Ndufab1	1428160_at	NADH dehydrogenase (ubiquinone) 1, alpha/beta subcomplex, 1			462.3	654.5	493.8	1111.2	1.41575	1.06814	2.40363	2.40363
Neb	1435355_at	nebulin			325.6	255.4	1775.2	58.6	-1.27486	5.45209	-5.55631	-5.55631
Nelf	1439398_x_at	nasal embryonic LHRH factor			229.9	527.1	486	529.4	2.29274	2.11396	2.30274	2.30274
Net1	1421321_a_at	neuroepithelial cell transforming gene 1			796.6	1105.6	1740.2	962.6	1.3879	2.18453	1.20839	1.20839
Nol3	1451503_at	nucleolar protein 3 (apoptosis repressor with CARD domain)			267.4	601.7	451	556.6	2.25019	1.68661	2.08153	2.08153
Npm3	1423522_at	nucleoplasmin 3			389.9	210	178.9	213.6	-1.85667	-2.17943	-1.82537	-1.82537
Nrap	1421253_at	nebulin-related anchoring protein			143	140.6	427.8	116.9	-1.01707	2.99161	-1.22327	-1.22327
Nsg2	1416107_at	neuron specific gene family member 2			304.6	253.7	83.6	157	-1.20063	-3.64354	-1.94013	-1.94013
Nudt13	1428943_at	nudix (nucleoside diphosphate linked moiety X)-type motif 13			176.7	383.6	263.1	302.1	2.17091	1.48896	1.70968	1.70968
Ogfrl1	1424412_at	opioid growth factor receptor-like 1			562.1	274.9	466.8	426.4	-2.04474	-1.20416	-1.31825	-1.31825
Otop1	1438448_at	otopetrin 1			635.3	2139.5	1394.2	1425.2	3.3677	2.19455	2.24335	2.24335
Oxct1	1455804_x_at	3-oxoacid CoA transferase 1			861	399.7	620.4	512.5	-2.15412	-1.38781	-1.68	-1.68
Pafah2	1448489_at	platelet-activating factor acetylhydrolase 2			244.7	500.3	271.6	395.4	2.04454	1.10993	1.61586	1.61586
Palm	1423967_at	paralemmin			463	380.2	230.5	470	-1.21778	-2.00868	1.01512	1.01512
Pank1	1418715_at	pantothenate kinase 1			695.1	1873.7	1578.7	912.7	2.69558	2.27118	1.31305	1.31305
Pcx	AFFX-PyruCarbMur/L09192_5_at	pyruvate carboxylase			399.6	796.2	538.8	826.3	1.99249	1.34835	2.06782	2.06782
Pde4dip	1417626_at	phosphodiesterase 4D interacting protein			488	460.6	1261.9	452.4	-1.05949	2.58586	-1.07869	-1.07869
Pdhb	1448214_at	pyruvate dehydrogenase (lipoamide) beta			116.2	367.3	250.2	237.5	3.16093	2.15318	2.04389	2.04389
Pdhx	1456090_at	pyruvate dehydrogenase complex, component X			707.4	1478.9	1085.3	1003.6	2.09061	1.53421	1.41872	1.41872
Pdk4	1417273_at	pyruvate dehydrogenase kinase, isoenzyme 4			2491.5	6485.5	5267.4	6254.5	2.60305	2.11415	2.51034	2.51034
Pdlim5	1421413_a_at	PDZ and LIM domain 5			172.2	237.7	370.1	220.3	1.38037	2.14925	1.27933	1.27933
Pgam2	1418373_at	phosphoglycerate mutase 2			508.5	368.9	1899.2	24.3	-1.37842	3.73491	-20.9259	-20.9259
Pgd	1438627_x_at	phosphogluconate dehydrogenase			4323.8	11461.2	7249.5	8539.9	2.65072	1.67665	1.97509	1.97509
Pik3r1	1451737_at	phosphatidylinositol 3-kinase, regulatory subunit, polypeptide 1 (p85 alpha)			568.9	466	1211.6	385.9	-1.22082	2.12972	-1.47422	-1.47422
Pml	1456103_at	promyelocytic leukemia			602.5	509.4	543.5	301.2	-1.18276	-1.10856	-2.00033	-2.00033
Ppara	1449051_at	peroxisome proliferator activated receptor alpha			439.3	957.3	746.2	924.5	2.17915	1.69861	2.10448	2.10448
Ppib	1440275_at	peptidylprolyl isomerase B			336.8	252.2	164.8	222.8	-1.33545	-2.04369	-1.51167	-1.51167
Ppp1r3c	1425631_at	protein phosphatase 1, regulatory (inhibitor) subunit 3C			326.4	462.5	854.3	388.9	1.41697	2.61734	1.19148	1.19148
Prim1	1449061_a_at	DNA primase, p49 subunit			403.6	188.7	383.8	517.9	-2.13884	-1.05159	1.2832	1.2832
Prom2	1417047_at	prominin 2			164	131.5	353.3	141.4	-1.24715	2.15427	-1.15983	-1.15983
Prtn3	1419669_at	proteinase 3			456.7	245.3	936.1	286.8	-1.8618	2.0497	-1.5924	-1.5924
Pvalb	1417653_at	parvalbumin			2160.2	1594.9	6745.5	192	-1.35444	3.12263	-11.251	-11.251
Pygm	1448602_at	muscle glycogen phosphorylase			420.6	371.7	1491.6	92.6	-1.13156	3.54636	-4.54212	-4.54212
Ramp2	1418188_a_at	receptor (calcitonin) activity modifying protein 2			667.4	1264.3	1718.8	863.3	1.89437	2.57537	1.29353	1.29353
Rhbdd3	1438548_x_at	rhomboid domain containing 3			139	418.1	63.2	498.9	3.00791	-2.19937	3.58921	3.58921
Rpl27a	1437729_at	ribosomal protein L27a			347	451.8	390.5	833.5	1.30202	1.12536	2.40202	2.40202
Rpl3l	1449398_at	ribosomal protein L3-like			110.4	96.1	361.3	8.7	-1.1488	3.27264	-12.6897	-12.6897
Rragd	1434909_at	Ras-related GTP binding D			139.8	133.1	320.8	69.4	-1.05034	2.29471	-2.01441	-2.01441
Rspo1	1449319_at	R-spondin homolog (Xenopus laevis)			365.9	86.7	126.7	141.7	-4.2203	-2.88792	-2.58222	-2.58222
Ryr1	1427306_at	ryanodine receptor 1, skeletal muscle			327.4	299.9	1372.2	160.7	-1.0917	4.1912	-2.03734	-2.03734
S100a8	1419394_s_at	S100 calcium binding protein A8 (calgranulin A)			612.4	534.4	242.6	357.9	-1.14596	-2.52432	-1.71109	-1.71109
Scd1	1415823_at	stearoyl-Coenzyme A desaturase 1			1385.1	3206	1738	2913.2	2.31463	1.25478	2.10324	2.10324
Scp2	1419974_at	sterol carrier protein 2, liver			557.4	1078.5	814.4	1202.8	1.93488	1.46107	2.15788	2.15788
Scrn3	1426916_at	secernin 3			320.5	734.2	763.6	715.4	2.2908	2.38253	2.23214	2.23214
Serpina1b	1451513_x_at	serine (or cysteine) preptidase inhibitor, clade A, member 1b			5026.3	4947.2	2388.9	4867.6	-1.01599	-2.10402	-1.0326	-1.0326
Serpine1	1419149_at	serine (or cysteine) peptidase inhibitor, clade E, member 1			260.4	220.3	279.9	535.7	-1.18202	1.07488	2.05722	2.05722
Sh3bgr	1422644_at	SH3-binding domain glutamic acid-rich protein			149.5	148.1	519.8	46.1	-1.00945	3.47692	-3.24295	-3.24295
Sit1	1418751_at	suppression inducing transmembrane adaptor 1			315.8	217.1	139.9	190.3	-1.45463	-2.25733	-1.65949	-1.65949
Slc15a2	1424730_a_at	solute carrier family 15 (H+/peptide transporter), member 2			519.8	256.6	419.8	439	-2.02572	-1.23821	-1.18405	-1.18405
Slc1a3	1443749_x_at	solute carrier family 1 (glial high affinity glutamate transporter), member 3			2050.9	1517.5	2164.2	1004.7	-1.3515	1.05524	-2.04131	-2.04131
Slc27a2	1416316_at	solute carrier family 27 (fatty acid transporter), member 2			86.3	316.5	332.5	147.2	3.66744	3.85284	1.70568	1.70568
Slc28a3	1419571_at	solute carrier family 28 (sodium-coupled nucleoside transporter), member 3			574.8	284	827.4	488.3	-2.02394	1.43946	-1.17715	-1.17715
Slc2a5	1416639_at	solute carrier family 2 (facilitated glucose transporter), member 5			175.1	790.1	356.9	542.4	4.51228	2.03826	3.09766	3.09766
Slc4a4	1421225_a_at	solute carrier family 4 (anion exchanger), member 4			244.2	443	640.8	301.6	1.81409	2.62408	1.23505	1.23505
Slc5a5	1436239_at	solute carrier family 5 (sodium iodide symporter), member 5			177.8	135.2	388.4	285.1	-1.31509	2.18448	1.60349	1.60349
Smpd1	1447874_x_at	sphingomyelin phosphodiesterase 1, acid lysosomal			124.9	339.8	170.7	250.3	2.72058	1.36669	2.004	2.004
Smpx	1418095_at	small muscle protein, X-linked			217.8	123.9	1036.4	61.2	-1.75787	4.75849	-3.55882	-3.55882
Snrpn	1435716_x_at	small nuclear ribonucleoprotein N			1107.4	233.2	860.4	472.6	-4.74871	-1.28708	-2.34321	-2.34321
Snx27	1433614_at	sorting nexin family member 27			289.6	401.1	398.2	601.4	1.38501	1.375	2.07666	2.07666
Sox4	1449370_at	SRY-box containing gene 4			145.6	211.8	216.8	304.6	1.45467	1.48901	2.09203	2.09203
Spib	1460407_at	Spi-B transcription factor (Spi-1/PU.1 related)			710.7	521.3	284.3	453	-1.36332	-2.49982	-1.56887	-1.56887
Spon1	1441226_at	spondin 1, (f-spondin) extracellular matrix protein			363.9	207.8	506.1	159.2	-1.7512	1.39077	-2.2858	-2.2858
Spp1	1449254_at	secreted phosphoprotein 1			4457.8	8417	11921	10544.3	1.88815	2.67419	2.36536	2.36536
Sprr2a	1439016_x_at	small proline-rich protein 2A			373.5	245.4	804.8	263.1	-1.522	2.15475	-1.41961	-1.41961
Spt2	1420466_at	salivary protein 2			11.3	7.5	14.1	1874.2	-1.50667	1.24779	165.858	165.858
Srl	1436867_at	sarcalumenin			374.2	411.9	1409.1	194.1	1.10075	3.76563	-1.92787	-1.92787
Sts	1421500_at	steroid sulfatase			279.8	257.9	159.1	569.9	-1.08492	-1.75864	2.03681	2.03681
Sycp3	1449534_at	synaptonemal complex protein 3			293.5	708.6	365.3	809.6	2.41431	1.24463	2.75843	2.75843
Tatdn1	1444644_x_at	TatD DNase domain containing 1			229.8	741.7	487.4	638.3	3.22759	2.12097	2.77763	2.77763
Tatdn2	1454769_at	TatD DNase domain containing 2			477.5	226.1	187	274.1	-2.1119	-2.55348	-1.74206	-1.74206
Tax1bp1	1420175_at	Tax1 (human T-cell leukemia virus type I) binding protein 1			124.7	149.9	120	413.1	1.20209	-1.03917	3.31275	3.31275
Tcap	1423145_a_at	titin-cap			536.7	231.9	2196.3	97.3	-2.31436	4.09223	-5.51593	-5.51593
Tcf4	1446953_at	transcription factor 4			145.9	318.2	217.9	330.3	2.18095	1.49349	2.26388	2.26388
Tcfe2a	1427764_a_at	transcription factor E2a			323.5	151.3	155.7	175.3	-2.13814	-2.07771	-1.84541	-1.84541
Tcrb-V13	1427849_a_at	T-cell receptor beta, variable 13			431.1	330.6	214.6	374.1	-1.30399	-2.00885	-1.15237	-1.15237
Tkt	1451015_at	transketolase			6451	14052.8	8452.9	13092.3	2.17839	1.31032	2.0295	2.0295
Tm7sf3	1438504_x_at	transmembrane 7 superfamily member 3			346.4	189.7	146.7	262.3	-1.82604	-2.36128	-1.32063	-1.32063
Tmem45a	1422587_at	transmembrane protein 45a			655.3	318.3	545.9	232.9	-2.05875	-1.2004	-2.81365	-2.81365
Tmem69	1446160_x_at	transmembrane protein 69			154.4	314.2	304.2	325.5	2.03497	1.97021	2.10816	2.10816
Tmod1	1422754_at	tropomodulin 1			686.8	432.2	760.4	302.7	-1.58908	1.10716	-2.26891	-2.26891
Tmod4	1449969_at	tropomodulin 4			143.6	183.1	659	51.2	1.27507	4.58914	-2.80469	-2.80469
Tnfrsf7	1452389_at	tumor necrosis factor receptor superfamily, member 7			318.4	308.3	156.8	231	-1.03276	-2.03061	-1.37835	-1.37835
Tnnc2	1417464_at	troponin C2, fast			6222.6	4894.9	13339.1	661.1	-1.27124	2.14365	-9.41249	-9.41249
Tnni2	1438609_x_at	troponin I, skeletal, fast 2			729.4	611.8	2654.1	154.9	-1.19222	3.63874	-4.70884	-4.70884
Tnnt3	1450118_a_at	troponin T3, skeletal, fast			2515.4	1688.8	8299.1	299.6	-1.48946	3.29932	-8.39586	-8.39586
Tph1	1419524_at	tryptophan hydroxylase 1			333.9	329.9	1050.9	401.5	-1.01212	3.14735	1.20246	1.20246
Tpm1	1423049_a_at	tropomyosin 1, alpha			4548.2	2969.7	8135.5	1774.2	-1.53154	1.78873	-2.56352	-2.56352
Tpm2	1449577_x_at	tropomyosin 2, beta			865.4	587.6	3202.4	136.6	-1.47277	3.70049	-6.33529	-6.33529
Trdn	1426143_at	triadin			356	79.7	1461	97.5	-4.46675	4.10393	-3.65128	-3.65128
Ttn	1427445_a_at	titin			870	761.9	4405.2	137.9	-1.14188	5.06345	-6.30892	-6.30892
Tubb2c	1456470_x_at	tubulin, beta 2c			151	289.9	219.3	388.6	1.91987	1.45232	2.57351	2.57351
Txlnb	1418952_at	taxilin beta			159.4	145.2	300.4	49.5	-1.0978	1.88457	-3.2202	-3.2202
Ube2h	1447374_at	ubiquitin-conjugating enzyme E2H			131.6	169.5	173.1	310.9	1.28799	1.31535	2.36246	2.36246
Ucp1	1418197_at	uncoupling protein 1 (mitochondrial, proton carrier)			1826.9	11840.6	8328.4	4589.7	6.48125	4.55876	2.51229	2.51229
Wisp2	1419015_at	WNT1 inducible signaling pathway protein 2			581.5	301.8	574.7	258.4	-1.92677	-1.01183	-2.25039	-2.25039
Xbp1	1420012_at	X-box binding protein 1			222.5	239	220.6	452.3	1.07416	-1.00861	2.03281	2.03281
Zbp1	1419604_at	Z-DNA binding protein 1			464.4	228.1	387.9	260.2	-2.03595	-1.19722	-1.78478	-1.78478
Zbtb16	1439163_at	zinc finger and BTB domain containing 16			803.2	2160.1	2444.9	1327.9	2.68937	3.04395	1.65326	1.65326
Zdhhc12	1448857_a_at	zinc finger, DHHC domain containing 12			509.4	78.9	49.3	343.2	-6.45627	-10.3327	-1.48427	-1.48427
Zmat5	1419366_at	zinc finger, matrin type 5			278.3	322.5	136.5	254.5	1.15882	-2.03883	-1.09352	-1.09352

## Sheet: CP2 vs 1
Symbol	probe set	Description			CP1	CP2		CP2 vs CP1
Abp1	1424600_at	amiloride binding protein 1 (amine oxidase, copper-containing)			150.1	2738		18.2412
Abpa	1424063_at	androgen binding protein alpha			30.3	407.8		13.4587
Acaca	1427595_at	acetyl-Coenzyme A carboxylase alpha			250.7	2041.9		8.14479
Acacb	1427052_at	acetyl-Coenzyme A carboxylase beta			1826.9	11840.6		6.48125
Acly	1425326_at	ATP citrate lyase			939.9	4973.6		5.29163
Acot11	1429267_at	acyl-CoA thioesterase 11			60.2	287.1		4.7691
Acss2	1422479_at	acyl-CoA synthetase short-chain family member 2			618.6	2867.9		4.63611
Aldh18a1	1435855_x_at	aldehyde dehydrogenase 18 family, member A1			175.1	790.1		4.51228
Aqp11	1429254_at	aquaporin 11			80.6	356		4.41687
Bex1	1448595_a_at	brain expressed gene 1			117.5	503.6		4.28596
Btg2	1416250_at	B-cell translocation gene 2, anti-proliferative			1846.8	7022.9		3.80274
Car3	1453588_at	carbonic anhydrase 3			86.3	316.5		3.66744
Car6	1421001_a_at	carbonic anhydrase 6			2834.9	10041.1		3.54196
Ccl12	1419282_at	chemokine (C-C motif) ligand 12			253	854.8		3.37866
Cd5l	1449193_at	CD5 antigen-like			635.3	2139.5		3.3677
Cel	1417257_at	carboxyl ester lipase			444.5	1486.4		3.34398
Cidea	1417956_at	cell death-inducing DNA fragmentation factor, alpha subunit-like effector A			156.7	515.9		3.29228
Cldn3	1426332_a_at	claudin 3			1363.3	4439.8		3.25666
Clec14a	1419468_at	C-type lectin domain family 14, member a			229.8	741.7		3.22759
Clic5	1458381_at	chloride intracellular channel 5			116.2	367.3		3.16093
Clic5	1456873_at	chloride intracellular channel 5			185.6	579.4		3.12177
Clmn	1429166_s_at	calmin			2933.1	8952.2		3.05213
Cnn3	1456380_x_at	calponin 3, acidic			322	979.5		3.04193
Cox7a1	1418709_at	cytochrome c oxidase, subunit VIIa 1			139	418.1		3.00791
Cox8b	1449218_at	cytochrome c oxidase, subunit VIIIb			123.5	350.2		2.83563
Cpt1b	1418328_at	carnitine palmitoyltransferase 1b, muscle			494.2	1368		2.76811
Crabp2	1451191_at	cellular retinoic acid binding protein II			124.9	339.8		2.72058
Csna	1420627_a_at	casein alpha			695.1	1873.7		2.69558
Csnb	1420370_s_at	casein beta			803.2	2160.1		2.68937
Cspg3	1434679_at	chondroitin sulfate proteoglycan 3			4323.8	11461.2		2.65072
Ctgf	1416953_at	connective tissue growth factor			175.4	461.3		2.62999
Cyp7b1	1421075_s_at	cytochrome P450, family 7, subfamily b, polypeptide 1			2491.5	6485.5		2.60305
Cyr61	1438133_a_at	cysteine rich protein 61			3074.6	7925.3		2.57767
Dlat	1426265_x_at	dihydrolipoamide S-acetyltransferase (E2 component of pyruvate dehydrogenase complex)			6617.2	16941.9		2.56028
E2f5	1447625_at	E2F transcription factor 5			3346.6	8274.6		2.47254
Ehf	1451375_at	ets homologous factor			659.3	1615.8		2.45078
Elovl3	1420722_at	elongation of very long chain fatty acids (FEN1/Elo2, SUR4/Elo3, yeast)-like 3			240.7	582.5		2.42002
Elovl6	1417404_at	ELOVL family member 6, elongation of long chain fatty acids (yeast)			293.5	708.6		2.41431
Elovl7	1441891_x_at	ELOVL family member 7, elongation of long chain fatty acids (yeast)			5613.8	13185		2.34868
Emid1	1449581_at	EMI domain containing 1			828.7	1943		2.34464
Expi	1417160_s_at	extracellular proteinase inhibitor			296	690.1		2.33142
Fabp3	1416023_at	fatty acid binding protein 3, muscle and heart			1385.1	3206		2.31463
Fcgbp	1426872_at	Fc fragment of IgG binding protein			229.9	527.1		2.29274
Fcgr1	1417876_at	Fc receptor, IgG, high affinity I			320.5	734.2		2.2908
Fus	1451285_at	fusion, derived from t(12, 16) malignant liposarcoma (human)			879.7	1998.5		2.2718
Gjb2	1423271_at	gap junction membrane channel protein beta 2			267.4	601.7		2.25019
Gpd1	1416204_at	glycerol-3-phosphate dehydrogenase 1 (soluble)			276.5	615.4		2.22568
Gpd2	1452741_s_at	glycerol phosphate dehydrogenase 2, mitochondrial			382.3	848.1		2.21841
Gpd2	1417434_at	glycerol phosphate dehydrogenase 2, mitochondrial			243.9	538.3		2.20705
Gsta3	1423436_at	glutathione S-transferase, alpha 3			145.9	318.2		2.18095
Gyk	1422703_at	glycerol kinase			439.3	957.3		2.17915
Gys2	1424815_at	glycogen synthase 2			6451	14052.8		2.17839
Haghl	1428584_a_at	hydroxyacylglutathione hydrolase-like			176.7	383.6		2.17091
Has2	1449169_at	hyaluronan synthase 2			139.6	302.1		2.16404
Hmg20a	1428920_at	high mobility group 20A			674.8	1457.1		2.15931
Hmgcs2	1423858_a_at	3-hydroxy-3-methylglutaryl-Coenzyme A synthase 2			223.8	480.6		2.14745
Hsp110	1423566_a_at	heat shock protein 110			2524.6	5408.2		2.1422
Hspa9a	1447728_x_at	heat shock protein 9A			418	895.4		2.14211
Idh3a	1422500_at	isocitrate dehydrogenase 3 (NAD+) alpha			5295.3	11248.4		2.12422
Igh-1a	1451632_a_at	immunoglobulin heavy chain 1a (serum IgG2a)			707.4	1478.9		2.09061
Igh-4	1425324_x_at	immunoglobulin heavy chain 4 (serum IgG1)			244.7	500.3		2.04454
Ighg	1424631_a_at	Immunoglobulin heavy chain (gamma polypeptide)			137.9	281.2		2.03916
Igh-VJ558	1425763_x_at	immunoglobulin heavy chain (J558 family)			154.4	314.2		2.03497
Igj	1424305_at	immunoglobulin joining chain			1012.3	2049.3		2.0244
Igk	1425738_at	immunoglobulin kappa chain complex			2776.3	5562.9		2.00371
Igk-V8	1452463_x_at	immunoglobulin kappa chain variable 8 (V8)			399.6	796.2		1.99249
Indo	1420437_at	indoleamine-pyrrole 2,3 dioxygenase			215.4	427.4		1.98422
Kcnb1	1423180_at	potassium voltage gated channel, Shab-related subfamily, member 1			280.2	19.9		-14.0804
Kcnh3	1459107_at	potassium voltage-gated channel, subfamily H (eag-related), member 3			509.4	78.9		-6.45627
Kcnk3	1425341_at	potassium channel, subfamily K, member 3			433.4	76.9		-5.63589
Klhdc5	1426988_at	kelch domain containing 5			1107.4	233.2		-4.74871
Kng1	1416676_at	kininogen 1			356	79.7		-4.46675
Lbh	1429088_at	limb-bud and heart			365.9	86.7		-4.2203
Lepr	1456156_at	leptin receptor			1346.5	324.8		-4.14563
Letmd1	1418860_a_at	LETM1 domain containing 1			1183.9	340.3		-3.47899
Lin10	1435468_at	lin-10 homolog (C. elegans)			9631.5	3153.1		-3.05461
Mbd5	1441987_at	methyl-CpG binding domain protein 5			876.4	296.7		-2.95383
Mbp	1454651_x_at	myelin basic protein			386.1	140.1		-2.75589
Med18	1460462_at	mediator of RNA polymerase II transcription, subunit 18 homolog (yeast)			146.8	53.5		-2.74393
Mfap4	1424010_at	microfibrillar-associated protein 4			728	265.5		-2.742
Mlxipl	1419185_a_at	MLX interacting protein-like			693.7	253.8		-2.73325
Mmd2	1438654_x_at	monocyte to macrophage differentiation-associated 2			7832.7	2900.6		-2.70037
Mod1	1430307_a_at	malic enzyme, supernatant			6074.4	2256.5		-2.69196
Mosc1	1428005_at	MOCO sulphurase C-terminal domain containing 1			7919.9	2992.2		-2.64685
Mrps14	1420488_at	mitochondrial ribosomal protein S14			4279	1697.5		-2.52077
Mtch2	1438843_x_at	mitochondrial carrier homolog 2 (C. elegans)			381.4	152.5		-2.50098
Muc15	1426941_at	mucin 15			532.1	218.2		-2.43859
Nelf	1439398_x_at	nasal embryonic LHRH factor			595.9	247.1		-2.41157
Nol3	1451503_at	nucleolar protein 3 (apoptosis repressor with CARD domain)			476.8	199.6		-2.38878
Nudt13	1428943_at	nudix (nucleoside diphosphate linked moiety X)-type motif 13			565.5	238		-2.37605
Ogfrl1	1424412_at	opioid growth factor receptor-like 1			347.8	147		-2.36599
Otop1	1438448_at	otopetrin 1			1086.1	460.8		-2.35699
Oxct1	1455804_x_at	3-oxoacid CoA transferase 1			326.1	139.2		-2.34267
Pafah2	1448489_at	platelet-activating factor acetylhydrolase 2			536.7	231.9		-2.31436
Pank1	1418715_at	pantothenate kinase 1			345	149.5		-2.30769
Pcx	AFFX-PyruCarbMur/L09192_5_at	pyruvate carboxylase			3515.6	1533.9		-2.29194
Pdhb	1448214_at	pyruvate dehydrogenase (lipoamide) beta			1449.6	642.2		-2.25724
Pdhx	1456090_at	pyruvate dehydrogenase complex, component X			7258.3	3216.9		-2.2563
Pdk4	1417273_at	pyruvate dehydrogenase kinase, isoenzyme 4			542.2	246.2		-2.20227
Pgd	1438627_x_at	phosphogluconate dehydrogenase			4709	2144.7		-2.19565
Ppara	1449051_at	peroxisome proliferator activated receptor alpha			755.4	344.6		-2.19211
Prim1	1449061_a_at	DNA primase, p49 subunit			1355.2	619.3		-2.18828
Rhbdd3	1438548_x_at	rhomboid domain containing 3			68.8	31.9		-2.15674
Rspo1	1449319_at	R-spondin homolog (Xenopus laevis)			861	399.7		-2.15412
Scd1	1415823_at	stearoyl-Coenzyme A desaturase 1			543.2	252.3		-2.15299
Scrn3	1426916_at	secernin 3			403.6	188.7		-2.13884
Slc15a2	1424730_a_at	solute carrier family 15 (H+/peptide transporter), member 2			323.5	151.3		-2.13814
Slc27a2	1416316_at	solute carrier family 27 (fatty acid transporter), member 2			827.2	388.2		-2.13086
Slc28a3	1419571_at	solute carrier family 28 (sodium-coupled nucleoside transporter), member 3			2595.3	1225.3		-2.11809
Slc2a5	1416639_at	solute carrier family 2 (facilitated glucose transporter), member 5			477.5	226.1		-2.1119
Smpd1	1447874_x_at	sphingomyelin phosphodiesterase 1, acid lysosomal			633.8	300.2		-2.11126
Snrpn	1435716_x_at	small nuclear ribonucleoprotein N			375.3	178		-2.10843
Sycp3	1449534_at	synaptonemal complex protein 3			386.8	186.5		-2.07399
Tatdn1	1444644_x_at	TatD DNase domain containing 1			655.4	317.5		-2.06425
Tatdn2	1454769_at	TatD DNase domain containing 2			655.3	318.3		-2.05875
Tcap	1423145_a_at	titin-cap			562.1	274.9		-2.04474
Tcf4	1446953_at	transcription factor 4			2568.1	1256.9		-2.0432
Tcfe2a	1427764_a_at	transcription factor E2a			982.4	481.8		-2.03902
Tkt	1451015_at	transketolase			464.4	228.1		-2.03595
Tmem45a	1422587_at	transmembrane protein 45a			519.8	256.6		-2.02572
Tmem69	1446160_x_at	transmembrane protein 69			574.8	284		-2.02394
Trdn	1426143_at	triadin			700.7	348.1		-2.01293
Ucp1	1418197_at	uncoupling protein 1 (mitochondrial, proton carrier)			229.1	114.7		-1.99738
Zbp1	1419604_at	Z-DNA binding protein 1			346.2	176.3		-1.9637
Zbtb16	1439163_at	zinc finger and BTB domain containing 16			354.1	180.6		-1.96069
Zdhhc12	1448857_a_at	zinc finger, DHHC domain containing 12			252.4	129.1		-1.95507

## Sheet: CP4 vs 3
Symbol	probe set	Description			CP3	CP4		CP4 vs CP3
Abp1	1424600_at	amiloride binding protein 1 (amine oxidase, copper-containing)			14.1	1874.2		165.858
Abpa	1424063_at	androgen binding protein alpha			31.4	1117.1		54.2282
Abpb	1425032_at	androgen binding protein beta			50.2	2117.5		30.7776
Acaca	1427595_at	acetyl-Coenzyme A carboxylase alpha			33.1	804.4		25.3754
Acacb	1427052_at	acetyl-Coenzyme A carboxylase beta			443.2	388.2		6.4485
Acly	1425326_at	ATP citrate lyase			59.4	823.1		5.60695
Acot11	1429267_at	acyl-CoA thioesterase 11			159.1	332.4		4.12407
Acss2	1422479_at	acyl-CoA synthetase short-chain family member 2			4798	10607		3.74158
Acta1	1427735_a_at	actin, alpha 1, skeletal muscle			63.2	498.9		3.58921
Actn3	1418677_at	actinin alpha 3			127.4	105.2		3.47195
Ampd1	1434722_at	adenosine monophosphate deaminase 1 (isoform M)			120	413.1		3.31275
Apobec2	1417889_at	apolipoprotein B editing complex 2			356.9	542.4		3.09766
Asb11	1422153_a_at	ankyrin repeat and SOCS box-containing protein 11			626	763.8		3.01897
Atp2a1	1419312_at	ATPase, Ca++ transporting, cardiac muscle, fast twitch 1			1413.4	431.2		2.87275
Atp6v1e1	1449711_at	VATPase, H+ transporting, lysosomal V1 subunit E1			487.4	638.3		2.77763
Bex1	1448595_a_at	brain expressed gene 1			365.3	809.6		2.75843
C6	1449308_at	complement component 6			4077.9	8042.9		2.74212
Car6	1421001_a_at	carbonic anhydrase 6			394.2	423.5		2.70262
Casq1	1422598_at	calsequestrin 1			219.3	388.6		2.57351
Ccl12	1419282_at	chemokine (C-C motif) ligand 12			3429.6	4640.9		2.51294
Cct4	1456082_x_at	chaperonin subunit 4 (delta)			8328.4	4589.7		2.51229
Cd5l	1449193_at	CD5 antigen-like			5267.4	6254.5		2.51034
Ckm	1417614_at	creatine kinase, muscle			184.2	343.6		2.49166
Ckmt2	1428722_at	creatine kinase, mitochondrial 2			896.5	621.4		2.47866
Clic5	1458381_at	chloride intracellular channel 5			175.5	301.2		2.43887
Cmya5	1427312_at	cardiomyopathy associated 5			493.8	1111.2		2.40363
Cox7a1	1418709_at	cytochrome c oxidase, subunit VIIa 1			390.5	833.5		2.40202
Cpt1b	1418328_at	carnitine palmitoyltransferase 1b, muscle			567.4	569.8		2.36726
Cspg3	1434679_at	chondroitin sulfate proteoglycan 3			11921	10544.3		2.36536
Ctsw	1422632_at	cathepsin W			173.1	310.9		2.36246
Cyp7b1	1421075_s_at	cytochrome P450, family 7, subfamily b, polypeptide 1			544.3	277.5		2.3617
Ddit4l	1451751_at	DNA-damage-inducible transcript 4-like			486	529.4		2.30274
Dhdh	1453487_at	dihydrodiol dehydrogenase (dimeric)			217.9	330.3		2.26388
Dhrs7c	1444504_at	dehydrogenase/reductase (SDR family) member 7C			1394.2	1425.2		2.24335
Dock6	1427422_at	dedicator of cytokinesis 6			763.6	715.4		2.23214
E2f5	1447625_at	E2F transcription factor 5			3511.4	2068.4		2.20066
Eef1a2	1418062_at	eukaryotic translation elongation factor 1 alpha 2			2779.7	2963.7		2.17392
Elovl3	1420722_at	elongation of very long chain fatty acids (FEN1/Elo2, SUR4/Elo3, yeast)-like 3			9187.8	14337.8		2.16675
Elovl6	1417404_at	ELOVL family member 6, elongation of long chain fatty acids (yeast)			4550.1	467.4		2.15989
Eno3	1417951_at	enolase 3, beta muscle			814.4	1202.8		2.15788
Fcgr1	1417876_at	Fc receptor, IgG, high affinity I			896.1	945.9		2.12801
Gm106	1457429_s_at	gene model 106, (NCBI)			182.8	382.7		2.10854
Gpd2	1452741_s_at	glycerol phosphate dehydrogenase 2, mitochondrial			304.2	325.5		2.10816
Gpr23	1434186_at	G protein-coupled receptor 23			746.2	924.5		2.10448
Gys2	1424815_at	glycogen synthase 2			1738	2913.2		2.10324
Has2	1449169_at	hyaluronan synthase 2			216.8	304.6		2.09203
Hfe2	1454137_s_at	hemochromatosis type 2 (juvenile) (human homolog)			451	556.6		2.08153
Hrc	1419109_at	histidine rich calcium binding protein			398.2	601.4		2.07666
Hspa9a	1447728_x_at	heat shock protein 9A			538.8	826.3		2.06782
Igh-1a	1451632_a_at	immunoglobulin heavy chain 1a (serum IgG2a)			279.9	535.7		2.05722
Igh-4	1425324_x_at	immunoglobulin heavy chain 4 (serum IgG1)			250.2	237.5		2.04389
Ighg	1424631_a_at	Immunoglobulin heavy chain (gamma polypeptide)			638	1344.9		2.03989
Igh-VJ558	1425763_x_at	immunoglobulin heavy chain (J558 family)			159.1	569.9		2.03681
Igj	1424305_at	immunoglobulin joining chain			220.6	452.3		2.03281
Igk	1425738_at	immunoglobulin kappa chain complex			8452.9	13092.3		2.0295
Igk-V8	1452463_x_at	immunoglobulin kappa chain variable 8 (V8)			882.4	653.1		2.02826
Igl-V1	1430523_s_at	immunoglobulin lambda chain, variable 1			170.7	250.3		2.004
Igsf6	1421408_at	immunoglobulin superfamily, member 6			1214	1345.4		2.00328
Kcnb1	1423180_at	potassium voltage gated channel, Shab-related subfamily, member 1			340.7	279.3		2.00072
Kcnh3	1459107_at	potassium voltage-gated channel, subfamily H (eag-related), member 3			770.5	1255.9		2.00016
Kcnj15	1435354_at	potassium inwardly-rectifying channel, subfamily J, member 15			101.6	508.5		1.99882
Klhdc5	1426988_at	kelch domain containing 5			7249.5	8539.9		1.97509
Kng1	1416676_at	kininogen 1			1624.3	1977.7		1.95367
Ldb3	1416752_at	LIM domain binding 3			1899.2	24.3		-20.9259
Lepr	1456156_at	leptin receptor			1114.1	10.5		-14.4
Mbp	1454651_x_at	myelin basic protein			361.3	8.7		-12.6897
Med18	1460462_at	mediator of RNA polymerase II transcription, subunit 18 homolog (yeast)			1817.3	17.4		-11.2989
Mitf	1422025_at	microphthalmia-associated transcription factor			6745.5	192		-11.251
Mod1	1430307_a_at	malic enzyme, supernatant			1066.4	33.6		-11.1429
Mosc1	1428005_at	MOCO sulphurase C-terminal domain containing 1			4533	152		-10.5822
Mrps14	1420488_at	mitochondrial ribosomal protein S14			465.6	9.9		-10.2828
Muc10	1449587_a_at	mucin 10, submandibular gland salivary mucin			13339.1	661.1		-9.41249
Mup3	1426154_s_at	major urinary protein 3			8299.1	299.6		-8.39586
Mybpc2	1455736_at	myosin binding protein C, fast-type			10115.7	467.2		-8.25407
Myh1	1427520_a_at	myosin, heavy polypeptide 1, skeletal muscle, adult			8061.3	970.8		-8.06829
Myh4	1427026_at	myosin, heavy polypeptide 4, skeletal muscle			14203.3	601.2		-7.59148
Myh8	1458368_at	myosin, heavy polypeptide 8, skeletal muscle, perinatal			2970.7	122.4		-6.92075
Myl1	1452651_a_at	myosin, light polypeptide 1			10232.8	540.4		-6.48094
Mylpf	1448371_at	myosin light chain, phosphorylatable, fast skeletal muscle			1170.7	44		-6.47955
Myom1	1420693_at	myomesin 1			3202.4	136.6		-6.33529
Myom2	1457435_x_at	myomesin 2			4405.2	137.9		-6.30892
Myoz1	1460202_at	myozenin 1			7403.2	298.6		-6.24113
Ndufab1	1428160_at	NADH dehydrogenase (ubiquinone) 1, alpha/beta subcomplex, 1			1775.2	58.6		-5.55631
Neb	1435355_at	nebulin			2196.3	97.3		-5.51593
Nelf	1439398_x_at	nasal embryonic LHRH factor			1258	61.9		-5.00323
Nol3	1451503_at	nucleolar protein 3 (apoptosis repressor with CARD domain)			987.6	52.8		-4.77273
Otop1	1438448_at	otopetrin 1			2654.1	154.9		-4.70884
Pcx	AFFX-PyruCarbMur/L09192_5_at	pyruvate carboxylase			16168.3	1728.5		-4.63546
Pdhb	1448214_at	pyruvate dehydrogenase (lipoamide) beta			1491.6	92.6		-4.54212
Pdk4	1417273_at	pyruvate dehydrogenase kinase, isoenzyme 4			1826.5	120.8		-4.51159
Pgam2	1418373_at	phosphoglycerate mutase 2			5748.5	458.3		-4.45145
Pgd	1438627_x_at	phosphogluconate dehydrogenase			498.4	67.5		-4.15111
Pml	1456103_at	promyelocytic leukemia			278.5	328.1		-4.10393
Ppara	1449051_at	peroxisome proliferator activated receptor alpha			1307.4	38.9		-4.07969
Pvalb	1417653_at	parvalbumin			569.6	38.7		-4.06202
Pygm	1448602_at	muscle glycogen phosphorylase			430.5	92.4		-3.76407
Rhbdd3	1438548_x_at	rhomboid domain containing 3			1461	97.5		-3.65128
Rpl27a	1437729_at	ribosomal protein L27a			281.2	94.9		-3.59852
Rpl3l	1449398_at	ribosomal protein L3-like			324.7	166.7		-3.57469
Rragd	1434909_at	Ras-related GTP binding D			1036.4	61.2		-3.55882
Rspo1	1449319_at	R-spondin homolog (Xenopus laevis)			396.5	24.1		-3.29046
Ryr1	1427306_at	ryanodine receptor 1, skeletal muscle			519.8	46.1		-3.24295
Scd1	1415823_at	stearoyl-Coenzyme A desaturase 1			300.4	49.5		-3.2202
Scp2	1419974_at	sterol carrier protein 2, liver			4479.7	2283.5		-3.17859
Scrn3	1426916_at	secernin 3			3605.3	1121.9		-3.13361
Serpine1	1419149_at	serine (or cysteine) peptidase inhibitor, clade E, member 1			214.7	238.4		-3.05369
Sh3bgr	1422644_at	SH3-binding domain glutamic acid-rich protein			1841.4	177.5		-3.01127
Slc1a3	1443749_x_at	solute carrier family 1 (glial high affinity glutamate transporter), member 3			1290.7	99.8		-2.92986
Slc2a5	1416639_at	solute carrier family 2 (facilitated glucose transporter), member 5			193.8	116.6		-2.89108
Smpd1	1447874_x_at	sphingomyelin phosphodiesterase 1, acid lysosomal			545.9	232.9		-2.81365
Smpx	1418095_at	small muscle protein, X-linked			659	51.2		-2.80469
Snrpn	1435716_x_at	small nuclear ribonucleoprotein N			1164.2	172.5		-2.75246
Snx27	1433614_at	sorting nexin family member 27			233.2	157.8		-2.74651
Sox4	1449370_at	SRY-box containing gene 4			435.1	75.2		-2.72872
Spon1	1441226_at	spondin 1, (f-spondin) extracellular matrix protein			14496.5	2753.9		-2.70522
Spp1	1449254_at	secreted phosphoprotein 1			193	142.4		-2.68469
Spt2	1420466_at	salivary protein 2			461.5	336.4		-2.60523
Sts	1421500_at	steroid sulfatase			335.9	39.5		-2.58481
Sycp3	1449534_at	synaptonemal complex protein 3			126.7	141.7		-2.58222
Tatdn1	1444644_x_at	TatD DNase domain containing 1			8135.5	1774.2		-2.56352
Tax1bp1	1420175_at	Tax1 (human T-cell leukemia virus type I) binding protein 1			421.9	149.4		-2.51205
Tcap	1423145_a_at	titin-cap			467.4	216.9		-2.4532
Tcf4	1446953_at	transcription factor 4			817.5	91		-2.42088
Tkt	1451015_at	transketolase			556.7	204.3		-2.41018
Tmem45a	1422587_at	transmembrane protein 45a			860.4	472.6		-2.34321
Tmem69	1446160_x_at	transmembrane protein 69			548.3	87.9		-2.31854
Tmod1	1422754_at	tropomodulin 1			506.1	159.2		-2.2858
Tmod4	1449969_at	tropomodulin 4			7319.8	2497.3		-2.27554
Tnnc2	1417464_at	troponin C2, fast			760.4	302.7		-2.26891
Tnni2	1438609_x_at	troponin I, skeletal, fast 2			574.7	258.4		-2.25039
Tnnt3	1450118_a_at	troponin T3, skeletal, fast			258.3	158.5		-2.23407
Tpm1	1423049_a_at	tropomyosin 1, alpha			496.4	532.5		-2.22329
Tpm2	1449577_x_at	tropomyosin 2, beta			227.9	272.9		-2.16196
Trdn	1426143_at	triadin			216.8	153.2		-2.12859
Ttn	1427445_a_at	titin			949.9	518		-2.09672
Tubb2c	1456470_x_at	tubulin, beta 2c			2164.2	1004.7		-2.04131
Txlnb	1418952_at	taxilin beta			1372.2	160.7		-2.03734
Ube2h	1447374_at	ubiquitin-conjugating enzyme E2H			235	180.9		-2.01548
Ucp1	1418197_at	uncoupling protein 1 (mitochondrial, proton carrier)			320.8	69.4		-2.01441
Wisp2	1419015_at	WNT1 inducible signaling pathway protein 2			543.5	301.2		-2.00033
Xbp1	1420012_at	X-box binding protein 1			746.6	419		-1.97422

## Sheet: CP4 vs 1
Symbol	probe set	Description			CP1	CP4		CP4 vs CP1
Abp1	1424600_at	amiloride binding protein 1 (amine oxidase, copper-containing)			11.3	1874.2		165.858
Abpa	1424063_at	androgen binding protein alpha			20.6	1117.1		54.2282
Abpb	1425032_at	androgen binding protein beta			68.8	2117.5		30.7776
Acaca	1427595_at	acetyl-Coenzyme A carboxylase alpha			31.7	804.4		25.3754
Acacb	1427052_at	acetyl-Coenzyme A carboxylase beta			60.2	388.2		6.4485
Acly	1425326_at	ATP citrate lyase			146.8	823.1		5.60695
Acot11	1429267_at	acyl-CoA thioesterase 11			80.6	332.4		4.12407
Acss2	1422479_at	acyl-CoA synthetase short-chain family member 2			2834.9	10607		3.74158
Acta1	1427735_a_at	actin, alpha 1, skeletal muscle			139	498.9		3.58921
Actn3	1418677_at	actinin alpha 3			30.3	105.2		3.47195
Ampd1	1434722_at	adenosine monophosphate deaminase 1 (isoform M)			124.7	413.1		3.31275
Apobec2	1417889_at	apolipoprotein B editing complex 2			175.1	542.4		3.09766
Asb11	1422153_a_at	ankyrin repeat and SOCS box-containing protein 11			253	763.8		3.01897
Atp2a1	1419312_at	ATPase, Ca++ transporting, cardiac muscle, fast twitch 1			150.1	431.2		2.87275
Atp6v1e1	1449711_at	VATPase, H+ transporting, lysosomal V1 subunit E1			229.8	638.3		2.77763
Bex1	1448595_a_at	brain expressed gene 1			293.5	809.6		2.75843
C6	1449308_at	complement component 6			2933.1	8042.9		2.74212
Car6	1421001_a_at	carbonic anhydrase 6			156.7	423.5		2.70262
Casq1	1422598_at	calsequestrin 1			151	388.6		2.57351
Ccl12	1419282_at	chemokine (C-C motif) ligand 12			1846.8	4640.9		2.51294
Cct4	1456082_x_at	chaperonin subunit 4 (delta)			1826.9	4589.7		2.51229
Cd5l	1449193_at	CD5 antigen-like			2491.5	6254.5		2.51034
Ckm	1417614_at	creatine kinase, muscle			137.9	343.6		2.49166
Ckmt2	1428722_at	creatine kinase, mitochondrial 2			250.7	621.4		2.47866
Clic5	1458381_at	chloride intracellular channel 5			123.5	301.2		2.43887
Cmya5	1427312_at	cardiomyopathy associated 5			462.3	1111.2		2.40363
Cox7a1	1418709_at	cytochrome c oxidase, subunit VIIa 1			347	833.5		2.40202
Cpt1b	1418328_at	carnitine palmitoyltransferase 1b, muscle			240.7	569.8		2.36726
Cspg3	1434679_at	chondroitin sulfate proteoglycan 3			4457.8	10544.3		2.36536
Ctsw	1422632_at	cathepsin W			131.6	310.9		2.36246
Cyp7b1	1421075_s_at	cytochrome P450, family 7, subfamily b, polypeptide 1			117.5	277.5		2.3617
Ddit4l	1451751_at	DNA-damage-inducible transcript 4-like			229.9	529.4		2.30274
Dhdh	1453487_at	dihydrodiol dehydrogenase (dimeric)			145.9	330.3		2.26388
Dhrs7c	1444504_at	dehydrogenase/reductase (SDR family) member 7C			635.3	1425.2		2.24335
Dock6	1427422_at	dedicator of cytokinesis 6			320.5	715.4		2.23214
E2f5	1447625_at	E2F transcription factor 5			939.9	2068.4		2.20066
Eef1a2	1418062_at	eukaryotic translation elongation factor 1 alpha 2			1363.3	2963.7		2.17392
Elovl3	1420722_at	elongation of very long chain fatty acids (FEN1/Elo2, SUR4/Elo3, yeast)-like 3			6617.2	14337.8		2.16675
Elovl6	1417404_at	ELOVL family member 6, elongation of long chain fatty acids (yeast)			216.4	467.4		2.15989
Eno3	1417951_at	enolase 3, beta muscle			557.4	1202.8		2.15788
Fcgr1	1417876_at	Fc receptor, IgG, high affinity I			444.5	945.9		2.12801
Gm106	1457429_s_at	gene model 106, (NCBI)			181.5	382.7		2.10854
Gpd2	1452741_s_at	glycerol phosphate dehydrogenase 2, mitochondrial			154.4	325.5		2.10816
Gpr23	1434186_at	G protein-coupled receptor 23			439.3	924.5		2.10448
Gys2	1424815_at	glycogen synthase 2			1385.1	2913.2		2.10324
Has2	1449169_at	hyaluronan synthase 2			145.6	304.6		2.09203
Hfe2	1454137_s_at	hemochromatosis type 2 (juvenile) (human homolog)			267.4	556.6		2.08153
Hrc	1419109_at	histidine rich calcium binding protein			289.6	601.4		2.07666
Hspa9a	1447728_x_at	heat shock protein 9A			399.6	826.3		2.06782
Igh-1a	1451632_a_at	immunoglobulin heavy chain 1a (serum IgG2a)			260.4	535.7		2.05722
Igh-4	1425324_x_at	immunoglobulin heavy chain 4 (serum IgG1)			116.2	237.5		2.04389
Ighg	1424631_a_at	Immunoglobulin heavy chain (gamma polypeptide)			659.3	1344.9		2.03989
Igh-VJ558	1425763_x_at	immunoglobulin heavy chain (J558 family)			279.8	569.9		2.03681
Igj	1424305_at	immunoglobulin joining chain			222.5	452.3		2.03281
Igk	1425738_at	immunoglobulin kappa chain complex			6451	13092.3		2.0295
Igk-V8	1452463_x_at	immunoglobulin kappa chain variable 8 (V8)			322	653.1		2.02826
Igl-V1	1430523_s_at	immunoglobulin lambda chain, variable 1			124.9	250.3		2.004
Igsf6	1421408_at	immunoglobulin superfamily, member 6			671.6	1345.4		2.00328
Kcnb1	1423180_at	potassium voltage gated channel, Shab-related subfamily, member 1			139.6	279.3		2.00072
Kcnh3	1459107_at	potassium voltage-gated channel, subfamily H (eag-related), member 3			627.9	1255.9		2.00016
Kcnj15	1435354_at	potassium inwardly-rectifying channel, subfamily J, member 15			254.4	508.5		1.99882
Klhdc5	1426988_at	kelch domain containing 5			4323.8	8539.9		1.97509
Kng1	1416676_at	kininogen 1			1012.3	1977.7		1.95367
Ldb3	1416752_at	LIM domain binding 3			508.5	24.3		-20.9259
Lepr	1456156_at	leptin receptor			151.2	10.5		-14.4
Mbp	1454651_x_at	myelin basic protein			110.4	8.7		-12.6897
Med18	1460462_at	mediator of RNA polymerase II transcription, subunit 18 homolog (yeast)			196.6	17.4		-11.2989
Mitf	1422025_at	microphthalmia-associated transcription factor			2160.2	192		-11.251
Mod1	1430307_a_at	malic enzyme, supernatant			374.4	33.6		-11.1429
Mosc1	1428005_at	MOCO sulphurase C-terminal domain containing 1			1608.5	152		-10.5822
Mrps14	1420488_at	mitochondrial ribosomal protein S14			101.8	9.9		-10.2828
Muc10	1449587_a_at	mucin 10, submandibular gland salivary mucin			6222.6	661.1		-9.41249
Mup3	1426154_s_at	major urinary protein 3			2515.4	299.6		-8.39586
Mybpc2	1455736_at	myosin binding protein C, fast-type			3856.3	467.2		-8.25407
Myh1	1427520_a_at	myosin, heavy polypeptide 1, skeletal muscle, adult			7832.7	970.8		-8.06829
Myh4	1427026_at	myosin, heavy polypeptide 4, skeletal muscle			4564	601.2		-7.59148
Myh8	1458368_at	myosin, heavy polypeptide 8, skeletal muscle, perinatal			847.1	122.4		-6.92075
Myl1	1452651_a_at	myosin, light polypeptide 1			3502.3	540.4		-6.48094
Mylpf	1448371_at	myosin light chain, phosphorylatable, fast skeletal muscle			285.1	44		-6.47955
Myom1	1420693_at	myomesin 1			865.4	136.6		-6.33529
Myom2	1457435_x_at	myomesin 2			870	137.9		-6.30892
Myoz1	1460202_at	myozenin 1			1863.6	298.6		-6.24113
Ndufab1	1428160_at	NADH dehydrogenase (ubiquinone) 1, alpha/beta subcomplex, 1			325.6	58.6		-5.55631
Neb	1435355_at	nebulin			536.7	97.3		-5.51593
Nelf	1439398_x_at	nasal embryonic LHRH factor			309.7	61.9		-5.00323
Nol3	1451503_at	nucleolar protein 3 (apoptosis repressor with CARD domain)			252	52.8		-4.77273
Otop1	1438448_at	otopetrin 1			729.4	154.9		-4.70884
Pcx	AFFX-PyruCarbMur/L09192_5_at	pyruvate carboxylase			8012.4	1728.5		-4.63546
Pdhb	1448214_at	pyruvate dehydrogenase (lipoamide) beta			420.6	92.6		-4.54212
Pdk4	1417273_at	pyruvate dehydrogenase kinase, isoenzyme 4			545	120.8		-4.51159
Pgam2	1418373_at	phosphoglycerate mutase 2			2040.1	458.3		-4.45145
Pgd	1438627_x_at	phosphogluconate dehydrogenase			280.2	67.5		-4.15111
Pml	1456103_at	promyelocytic leukemia			1346.5	328.1		-4.10393
Ppara	1449051_at	peroxisome proliferator activated receptor alpha			158.7	38.9		-4.07969
Pvalb	1417653_at	parvalbumin			157.2	38.7		-4.06202
Pygm	1448602_at	muscle glycogen phosphorylase			347.8	92.4		-3.76407
Rhbdd3	1438548_x_at	rhomboid domain containing 3			356	97.5		-3.65128
Rpl27a	1437729_at	ribosomal protein L27a			341.5	94.9		-3.59852
Rpl3l	1449398_at	ribosomal protein L3-like			595.9	166.7		-3.57469
Rragd	1434909_at	Ras-related GTP binding D			217.8	61.2		-3.55882
Rspo1	1449319_at	R-spondin homolog (Xenopus laevis)			79.3	24.1		-3.29046
Ryr1	1427306_at	ryanodine receptor 1, skeletal muscle			149.5	46.1		-3.24295
Scd1	1415823_at	stearoyl-Coenzyme A desaturase 1			159.4	49.5		-3.2202
Scp2	1419974_at	sterol carrier protein 2, liver			7258.3	2283.5		-3.17859
Scrn3	1426916_at	secernin 3			3515.6	1121.9		-3.13361
Serpine1	1419149_at	serine (or cysteine) peptidase inhibitor, clade E, member 1			728	238.4		-3.05369
Sh3bgr	1422644_at	SH3-binding domain glutamic acid-rich protein			534.5	177.5		-3.01127
Slc1a3	1443749_x_at	solute carrier family 1 (glial high affinity glutamate transporter), member 3			292.4	99.8		-2.92986
Slc2a5	1416639_at	solute carrier family 2 (facilitated glucose transporter), member 5			337.1	116.6		-2.89108
Smpd1	1447874_x_at	sphingomyelin phosphodiesterase 1, acid lysosomal			655.3	232.9		-2.81365
Smpx	1418095_at	small muscle protein, X-linked			143.6	51.2		-2.80469
Snrpn	1435716_x_at	small nuclear ribonucleoprotein N			474.8	172.5		-2.75246
Snx27	1433614_at	sorting nexin family member 27			433.4	157.8		-2.74651
Sox4	1449370_at	SRY-box containing gene 4			205.2	75.2		-2.72872
Spon1	1441226_at	spondin 1, (f-spondin) extracellular matrix protein			7449.9	2753.9		-2.70522
Spp1	1449254_at	secreted phosphoprotein 1			382.3	142.4		-2.68469
Spt2	1420466_at	salivary protein 2			876.4	336.4		-2.60523
Sts	1421500_at	steroid sulfatase			102.1	39.5		-2.58481
Sycp3	1449534_at	synaptonemal complex protein 3			365.9	141.7		-2.58222
Tatdn1	1444644_x_at	TatD DNase domain containing 1			4548.2	1774.2		-2.56352
Tax1bp1	1420175_at	Tax1 (human T-cell leukemia virus type I) binding protein 1			375.3	149.4		-2.51205
Tcap	1423145_a_at	titin-cap			532.1	216.9		-2.4532
Tcf4	1446953_at	transcription factor 4			220.3	91		-2.42088
Tkt	1451015_at	transketolase			492.4	204.3		-2.41018
Tmem45a	1422587_at	transmembrane protein 45a			1107.4	472.6		-2.34321
Tmem69	1446160_x_at	transmembrane protein 69			203.8	87.9		-2.31854
Tmod1	1422754_at	tropomodulin 1			363.9	159.2		-2.2858
Tmod4	1449969_at	tropomodulin 4			5682.7	2497.3		-2.27554
Tnnc2	1417464_at	troponin C2, fast			686.8	302.7		-2.26891
Tnni2	1438609_x_at	troponin I, skeletal, fast 2			581.5	258.4		-2.25039
Tnnt3	1450118_a_at	troponin T3, skeletal, fast			354.1	158.5		-2.23407
Tpm1	1423049_a_at	tropomyosin 1, alpha			1183.9	532.5		-2.22329
Tpm2	1449577_x_at	tropomyosin 2, beta			590	272.9		-2.16196
Trdn	1426143_at	triadin			326.1	153.2		-2.12859
Ttn	1427445_a_at	titin			1086.1	518		-2.09672
Tubb2c	1456470_x_at	tubulin, beta 2c			2050.9	1004.7		-2.04131
Txlnb	1418952_at	taxilin beta			327.4	160.7		-2.03734
Ube2h	1447374_at	ubiquitin-conjugating enzyme E2H			364.6	180.9		-2.01548
Ucp1	1418197_at	uncoupling protein 1 (mitochondrial, proton carrier)			139.8	69.4		-2.01441
Wisp2	1419015_at	WNT1 inducible signaling pathway protein 2			602.5	301.2		-2.00033
Xbp1	1420012_at	X-box binding protein 1			827.2	419		-1.97422

## Sheet: CP3 vs 1
Symbol	probe set	Description			CP1	CP3		CP3 vs CP1
Acaca	1427595_at	acetyl-Coenzyme A carboxylase alpha			216.4	4550.1		21.0263
Acacb	1427052_at	acetyl-Coenzyme A carboxylase beta			50.4	614.9		12.2004
Acot11	1429267_at	acyl-CoA thioesterase 11			150.1	1413.4		9.41639
Acta1	1427735_a_at	actin, alpha 1, skeletal muscle			196.6	1817.3		9.24364
Actn2	1448327_at	actinin alpha 2			33.3	307.6		9.23724
Actn3	1418677_at	actinin alpha 3			123.8	1040		8.40065
Adssl1	1449383_at	adenylosuccinate synthetase like 1			158.7	1307.4		8.23819
Amdhd2	1434855_at	amidohydrolase domain containing 2			151.2	1114.1		7.36839
Ampd1	1434722_at	adenosine monophosphate deaminase 1 (isoform M)			60.2	443.2		7.36213
Apobec2	1417889_at	apolipoprotein B editing complex 2			60.6	430.7		7.10726
Areg	1421134_at	amphiregulin			70.2	386.3		5.50285
Art1	1422375_a_at	ADP-ribosyltransferase 1			325.6	1775.2		5.45209
Asb11	1422153_a_at	ankyrin repeat and SOCS box-containing protein 11			870	4405.2		5.06345
Asb5	1449356_at	ankyrin repeat and SOCs box-containing protein 5			79.3	396.5		5
Atp2a1	1419312_at	ATPase, Ca++ transporting, cardiac muscle, fast twitch 1			618.6	3048.9		4.92871
Atp6v1e1	1449711_at	VATPase, H+ transporting, lysosomal V1 subunit E1			361.7	1781.5		4.92535
Bcl11b	1450339_a_at	B-cell leukemia/lymphoma 11B			217.8	1036.4		4.75849
Car3	1453588_at	carbonic anhydrase 3			117.5	544.3		4.63234
Car6	1421001_a_at	carbonic anhydrase 6			143.6	659		4.58914
Casq1	1422598_at	calsequestrin 1			101.8	465.6		4.57367
Cck	1419473_a_at	cholecystokinin			1826.9	8328.4		4.55876
Ccr7	1423466_at	chemokine (C-C motif) receptor 7			292.4	1290.7		4.41416
Cd37	1419206_at	CD37 antigen			175.4	757		4.31585
Cd4	1419696_at	CD4 antigen			173.1	733.5		4.23744
Cd6	1451910_a_at	CD6 antigen			30.3	127.4		4.20462
Cd69	1428735_at	CD69 antigen			327.4	1372.2		4.1912
Centb1	1434873_a_at	centaurin, beta 1			285.1	1170.7		4.10628
Ces3	1435371_x_at	carboxylesterase 3			356	1461		4.10393
Ckm	1417614_at	creatine kinase, muscle			536.7	2196.3		4.09223
Ckmt2	1428722_at	creatine kinase, mitochondrial 2			309.7	1258		4.062
Clec14a	1419468_at	C-type lectin domain family 14, member a			1863.6	7403.2		3.97253
Clic5	1458381_at	chloride intracellular channel 5			252	987.6		3.91905
Cmya5	1427312_at	cardiomyopathy associated 5			86.3	332.5		3.85284
Cntnap2	1422798_at	contactin associated protein-like 2			229.1	874.7		3.81798
Cox6a2	1417607_at	cytochrome c oxidase, subunit VI a, polypeptide 2			374.2	1409.1		3.76563
Cox7a1	1418709_at	cytochrome c oxidase, subunit VIIa 1			939.9	3511.4		3.73593
Cpt1b	1418328_at	carnitine palmitoyltransferase 1b, muscle			508.5	1899.2		3.73491
Cspg3	1434679_at	chondroitin sulfate proteoglycan 3			220.3	817.5		3.71085
Csrp2bp	1452775_at	cysteine and glycine-rich protein 2 binding protein			865.4	3202.4		3.70049
Csrp3	1460318_at	cysteine and glycine-rich protein 3			729.4	2654.1		3.63874
Ctsw	1422632_at	cathepsin W			157.2	569.6		3.62341
Cyfip2	1449273_at	cytoplasmic FMR1 interacting protein 2			250.7	896.5		3.57599
D1Ertd471e	1436221_at	DNA segment, Chr 1, ERATO Doi 471, expressed			420.6	1491.6		3.54636
Ddit4l	1451751_at	DNA-damage-inducible transcript 4-like			847.1	2970.7		3.50691
Des	1426731_at	desmin			149.5	519.8		3.47692
Dhrs7c	1444504_at	dehydrogenase/reductase (SDR family) member 7C			534.5	1841.4		3.44509
Dio2	1418937_at	deiodinase, iodothyronine, type II			545	1826.5		3.35138
Dnm3os	1452382_at	dynamin 3, opposite strand			2515.4	8299.1		3.29932
Dock6	1427422_at	dedicator of cytokinesis 6			102.1	335.9		3.28991
Dtx1	1425822_a_at	deltex 1 homolog (Drosophila)			110.4	361.3		3.27264
Dtx3	1420752_at	deltex 3 homolog (Drosophila)			333.9	1050.9		3.14735
E2f5	1447625_at	E2F transcription factor 5			102	319		3.12745
Edg6	1451024_at	endothelial differentiation, G-protein-coupled receptor 6			2160.2	6745.5		3.12263
Eef1a2	1418062_at	eukaryotic translation elongation factor 1 alpha 2			4564	14203.3		3.11203
Egr2	1427682_a_at	early growth response 2			667.7	2043.7		3.06081
Elovl3	1420722_at	elongation of very long chain fatty acids (FEN1/Elo2, SUR4/Elo3, yeast)-like 3			803.2	2444.9		3.04395
Elovl7	1441891_x_at	ELOVL family member 7, elongation of long chain fatty acids (yeast)			120.3	364		3.02577
Eno3	1417951_at	enolase 3, beta muscle			143	427.8		2.99161
Eraf	1449077_at	erythroid associated factor			3502.3	10232.8		2.92174
Fabp3	1416023_at	fatty acid binding protein 3, muscle and heart			374.4	1066.4		2.84829
Fcrl1	1425062_at	Fc receptor-like 1			116.1	329.4		2.83721
Fkbp5	1416125_at	FK506 binding protein 5			1608.5	4533		2.81815
Gdap10	1420342_at	ganglioside-induced differentiation-associated-protein 10			2040.1	5748.5		2.81775
Ggtla1	1439420_x_at	gamma-glutamyltransferase-like activity 1			215.4	595.8		2.76602
Gpd1	1439396_x_at	glycerol-3-phosphate dehydrogenase 1 (soluble)			322	882.4		2.74037
Gpd2	1452741_s_at	glycerol phosphate dehydrogenase 2, mitochondrial			203.8	548.3		2.69038
Gpr23	1434186_at	G protein-coupled receptor 23			4457.8	11921		2.67419
Gyk	1422703_at	glycerol kinase			244.2	640.8		2.62408
Hfe2	1454137_s_at	hemochromatosis type 2 (juvenile) (human homolog)			3856.3	10115.7		2.62316
Hrc	1419109_at	histidine rich calcium binding protein			326.4	854.3		2.61734
Hsp110	1423566_a_at	heat shock protein 110			488	1261.9		2.58586
Hspa9a	1447728_x_at	heat shock protein 9A			667.4	1718.8		2.57537
Hspb6	1436332_at	heat shock protein, alpha-crystallin-related, B6			1116.5	2845.8		2.54886
Igh-1a	1451632_a_at	immunoglobulin heavy chain 1a (serum IgG2a)			296	750.4		2.53514
Igh-4	1425324_x_at	immunoglobulin heavy chain 4 (serum IgG1)			156.7	394.2		2.51563
Igh-6	1427351_s_at	immunoglobulin heavy chain 6 (heavy chain of IgM)			416.4	1043		2.5048
Ighg	1424631_a_at	Immunoglobulin heavy chain (gamma polypeptide)			253	626		2.47431
Jakmip1	1441317_x_at	janus kinase and microtubule interacting protein 1			130.5	320.2		2.45364
Kng1	1416676_at	kininogen 1			474.8	1164.2		2.45198
Lat	1460651_at	linker for activation of T cells			139.6	340.7		2.44054
Lbh	1429088_at	limb-bud and heart			140.7	338.3		2.40441
Ldb3	1416752_at	LIM domain binding 3			320.5	763.6		2.38253
Ltb	1419135_at	lymphotoxin B			240.7	567.4		2.35729
Marco	1458297_s_at	macrophage receptor with collagenous structure			639.4	1483.9		2.32077
Mb	1451203_at	myoglobin			139.8	320.8		2.29471
Mbd5	1441987_at	methyl-CpG binding domain protein 5			695.1	1578.7		2.27118
Med18	1460462_at	mediator of RNA polymerase II transcription, subunit 18 homolog (yeast)			353.3	801.7		2.26918
Meox2	1424233_at	mesenchyme homeobox 2			148.5	328.7		2.21347
Mlf1	1418589_a_at	myeloid leukemia factor 1			226.7	499.1		2.20159
Mmd2	1438654_x_at	monocyte to macrophage differentiation-associated 2			635.3	1394.2		2.19455
Mrps14	1420488_at	mitochondrial ribosomal protein S14			1096.3	2399.7		2.18891
Mtch2	1438843_x_at	mitochondrial carrier homolog 2 (C. elegans)			796.6	1740.2		2.18453
Mybpc2	1455736_at	myosin binding protein C, fast-type			177.8	388.4		2.18448
Myh1	1427520_a_at	myosin, heavy polypeptide 1, skeletal muscle, adult			373.5	804.8		2.15475
Myh2	1425153_at	myosin, heavy polypeptide 2, skeletal muscle, adult			164	353.3		2.15427
Myh4	1427026_at	myosin, heavy polypeptide 4, skeletal muscle			116.2	250.2		2.15318
Myh8	1458368_at	myosin, heavy polypeptide 8, skeletal muscle, perinatal			172.2	370.1		2.14925
Mylpf	1448371_at	myosin light chain, phosphorylatable, fast skeletal muscle			6222.6	13339.1		2.14365
Myom1	1420693_at	myomesin 1			568.9	1211.6		2.12972
Myom2	1457435_x_at	myomesin 2			229.8	487.4		2.12097
Myoz1	1460202_at	myozenin 1			205.2	435.1		2.12037
Neb	1435355_at	nebulin			2491.5	5267.4		2.11415
Nelf	1439398_x_at	nasal embryonic LHRH factor			229.9	486		2.11396
Net1	1421321_a_at	neuroepithelial cell transforming gene 1			1115.8	2327.8		2.08622
Npm3	1423522_at	nucleoplasmin 3			161.1	335.8		2.08442
Nrap	1421253_at	nebulin-related anchoring protein			456.7	936.1		2.0497
Nsg2	1416107_at	neuron specific gene family member 2			1363.3	2779.7		2.03895
Otop1	1438448_at	otopetrin 1			175.1	356.9		2.03826
Palm	1423967_at	paralemmin			361.1	735.1		2.03572
Pank1	1418715_at	pantothenate kinase 1			8012.4	16168.3		2.01791
Pde4dip	1417626_at	phosphodiesterase 4D interacting protein			444.5	896.1		2.01597
Pdhb	1448214_at	pyruvate dehydrogenase (lipoamide) beta			2524.6	5039.2		1.99604
Pdk4	1417273_at	pyruvate dehydrogenase kinase, isoenzyme 4			494.2	976.8		1.97653
Pdlim5	1421413_a_at	PDZ and LIM domain 5			80.6	159.1		1.97395
Pgam2	1418373_at	phosphoglycerate mutase 2			154.4	304.2		1.97021
Pik3r1	1451737_at	phosphatidylinositol 3-kinase, regulatory subunit, polypeptide 1 (p85 alpha)			509.4	49.3		-10.3327
Ppib	1440275_at	peptidylprolyl isomerase B			1346.5	278.5		-4.83483
Ppp1r3c	1425631_at	protein phosphatase 1, regulatory (inhibitor) subunit 3C			304.6	83.6		-3.64354
Prom2	1417047_at	prominin 2			728	214.7		-3.39078
Prtn3	1419669_at	proteinase 3			333.7	108.3		-3.08126
Pvalb	1417653_at	parvalbumin			1058.1	344.8		-3.06874
Pygm	1448602_at	muscle glycogen phosphorylase			365.9	126.7		-2.88792
Ramp2	1418188_a_at	receptor (calcitonin) activity modifying protein 2			754.2	270.4		-2.7892
Rhbdd3	1438548_x_at	rhomboid domain containing 3			590	227.9		-2.58885
Rpl3l	1449398_at	ribosomal protein L3-like			477.5	187		-2.55348
Rragd	1434909_at	Ras-related GTP binding D			612.4	242.6		-2.52432
Rspo1	1449319_at	R-spondin homolog (Xenopus laevis)			349.3	138.8		-2.51657
Ryr1	1427306_at	ryanodine receptor 1, skeletal muscle			254.4	101.6		-2.50394
S100a8	1419394_s_at	S100 calcium binding protein A8 (calgranulin A)			710.7	284.3		-2.49982
Scrn3	1426916_at	secernin 3			146.8	59.4		-2.47138
Serpina1b	1451513_x_at	serine (or cysteine) preptidase inhibitor, clade A, member 1b			5406.6	2266.1		-2.38586
Sh3bgr	1422644_at	SH3-binding domain glutamic acid-rich protein			1183.9	496.4		-2.38497
Sit1	1418751_at	suppression inducing transmembrane adaptor 1			346.4	146.7		-2.36128
Slc27a2	1416316_at	solute carrier family 27 (fatty acid transporter), member 2			514.2	220.5		-2.33197
Slc2a5	1416639_at	solute carrier family 2 (facilitated glucose transporter), member 5			686	295.6		-2.3207
Slc4a4	1421225_a_at	solute carrier family 4 (anion exchanger), member 4			403.7	176.7		-2.28466
Slc5a5	1436239_at	solute carrier family 5 (sodium iodide symporter), member 5			315.8	139.9		-2.25733
Smpx	1418095_at	small muscle protein, X-linked			259.4	117.3		-2.21142
Spib	1460407_at	Spi-B transcription factor (Spi-1/PU.1 related)			139	63.2		-2.19937
Spp1	1449254_at	secreted phosphoprotein 1			421.4	192.5		-2.18909
Sprr2a	1439016_x_at	small proline-rich protein 2A			448.3	204.8		-2.18896
Srl	1436867_at	sarcalumenin			903.9	413.4		-2.1865
Tatdn1	1444644_x_at	TatD DNase domain containing 1			389.9	178.9		-2.17943
Tatdn2	1454769_at	TatD DNase domain containing 2			570.6	264.4		-2.15809
Tcap	1423145_a_at	titin-cap			386.8	179.7		-2.15248
Tcfe2a	1427764_a_at	transcription factor E2a			898.2	418		-2.1488
Tcrb-V13	1427849_a_at	T-cell receptor beta, variable 13			355.7	167.1		-2.12867
Tm7sf3	1438504_x_at	transmembrane 7 superfamily member 3			346.2	162.8		-2.12654
Tmem69	1446160_x_at	transmembrane protein 69			439.5	207.6		-2.11705
Tmod4	1449969_at	tropomodulin 4			5026.3	2388.9		-2.10402
Tnfrsf7	1452389_at	tumor necrosis factor receptor superfamily, member 7			475.9	227.3		-2.09371
Tnnc2	1417464_at	troponin C2, fast			323.5	155.7		-2.07771
Tnni2	1438609_x_at	troponin I, skeletal, fast 2			2257	1087.4		-2.07559
Tnnt3	1450118_a_at	troponin T3, skeletal, fast			441.2	212.9		-2.07233
Tph1	1419524_at	tryptophan hydroxylase 1			554.6	270.8		-2.04801
Tpm2	1449577_x_at	tropomyosin 2, beta			562.7	274.9		-2.04693
Trdn	1426143_at	triadin			336.8	164.8		-2.04369
Ttn	1427445_a_at	titin			1147.8	565.2		-2.03079
Ucp1	1418197_at	uncoupling protein 1 (mitochondrial, proton carrier)			431.1	214.6		-2.00885
Zbtb16	1439163_at	zinc finger and BTB domain containing 16			463	230.5		-2.00868
Zdhhc12	1448857_a_at	zinc finger, DHHC domain containing 12			252.4	126		-2.00317
Zmat5	1419366_at	zinc finger, matrin type 5			382.3	193		-1.98083
