# Supplementary material for: PPARδ Activation Acts Cooperatively with 3-Phosphoinositide-Dependent Protein Kinase-1 to Enhance Mammary Tumorigenesis
Source: PLoS One. 2011 Jan 13;6(1):e16215. doi: 10.1371/journal.pone.0016215 (PMC3020974; doi:10.1371/journal.pone.0016215)
Supplement: Table S4 — Metabolites in the mammary gland of MMTV-PDK1 mice vs. wild-type mice. (XLS) [file pone.0016215.s008.xls]

## Sheet: PDK1 vs WT
Table S4. Metabolites in the mammary gland of MMTV-PDK1 mice vs. wild-type mice
Mass	CQ_ID	Name	Fold Change	WT	PDK1	Algorithm	ESI
124.007	cq_00177	Taurine	1.56519	0.0655615	0.102616	SIMCA	[M-H]
132.029	cq_00031	Aspartic acid	1.41862	0.0131348	0.0186333	Random Forest	[M+H]
133.014	cq_00485	Malic acid	1.27292	0.0608967	0.0775165	Random Forest	[M-H]
136.039	cq_00193	Hypoxanthine	-1.61264	0.183747	0.113942	Random Forest	[M+H]
167.02	cq_00265	Uric acid	1.74514	0.0246022	0.0429344	SIMCA	[M-H]
184.075	cq_00419	Phosphorylcholine	-2.30552	0.0112087	0.00486167	SIMCA	[M-H]
188.055	cq_10704	Glutarylglycine	1.47414	0.00761577	0.0112267	Random Forest	[M-H]
188.055	cq_00437	N-Acetyl-L-glutamic acid	1.47414	0.00761577	0.0112267	Random Forest	[M+H]
191.02	cq_00115	Citric acid	-1.63491	0.239997	0.146795	SIMCA	[M-H]
191.02	cq_00226	Isocitric acid	-1.63491	0.239997	0.146795	SIMCA	[M+H]
216.064	cq_00846	sn-Glycero-3-phosphoethanolamine	-4.04679	0.00166137	0.00041054	SIMCA	[M-H]
232.155	cq_10768	Isobutyrylcarnitine	1.48843	0.0486672	0.0724375	SIMCA	[M+H]
279.233	cq_01041	9Z,12Z-Octadecadienoic acid; Linoleic acid	-2.26903	0.0162016	0.00714029	Random Forest	[M+H]
279.233	cq_20170	10E,12Z-Octadecadienoic acid;10-trans,12-cis-Linoleic acid	-2.26903	0.0162016	0.00714029	Random Forest	[M-H]
279.233	cq_20169	9E,11E-Octadecadienoic acid; 9,11-Linoleic acid	-2.26903	0.0162016	0.00714029	Random Forest	[M+H]
279.233	cq_20055	9E,12E-octadecadienoic acid; Linoelaidic acid	-2.26903	0.0162016	0.00714029	Random Forest	[M-H]
279.233	cq_05146	Stearolic acid; 9-Stearolic acid	-2.26903	0.0162016	0.00714029	Random Forest	[M+H]
296.066	cq_02024	5-Aminoimidazole ribonucleotide	1.45142	0.0276801	0.0401755	SIMCA	[M+H]
298.07	cq_02083	D-4'-Phosphopantothenate	-2.2851	0.00362195	0.00158503	Random Forest	[M-H]
306.077	cq_00032	Glutathione; Reduced glutathione	1.81882	0.0527146	0.0958783	Random Forest	[M+H]
337.274	cq_16630	2α-(Hydroxymethyl)-17-methyl-5α-androstane-3b,17b-diol	-3.62458	0.0441728	0.012187	SIMCA	[M-H]
337.274	cq_16349	5b-Pregnane-3α,17α,20α-triol	-3.62458	0.0441728	0.012187	SIMCA	[M-H]
338.101	cq_10021	S-(Hydroxymethyl)glutathione	9.40994	0.00109751	0.0103275	SIMCA	[M-H]
344.279	cq_17325	Dodecanoylcarnitine	-6.52373	0.00287774	0.000441119	SIMCA	[M-H]
346.055	cq_11748	Adenosine 5'-monophosphate	1.91582	0.0442779	0.0848285	SIMCA	[M+H]
357.089	cq_00776	Pantetheine 4'-phosphate	-2.89063	0.0409206	0.0141563	SIMCA	[M+H]
362.05	cq_14097	L-Guanosine-5'-monophosphate	1.74351	0.0132814	0.0231562	SIMCA	[M-H]
388.261	cq_10636	7a-Hydroxy-3-oxo-4-cholenoic acid	-4.69699	0.00206483	0.000439606	Random Forest	[M-H]
399.1	cq_18810	S-Acetyl phosphopantetheine	-2.61347	0.00958145	0.00366618	Random Forest	[M+H]
422.33	cq_20090	Linoleyl carnitine	-15.0472	0.00411245	0.000273303	SIMCA	[M-H]
428.373	cq_10816	Stearoylcarnitine	-1.94296	0.011563	0.00595123	SIMCA	[M-H]
450.262	cq_18534	1-16:1-Lysophosphatidylethanolamine	-6.71135	0.0127531	0.00190023	SIMCA	[M-H]
452.274	cq_18534	1-16:1-Lysophosphatidylethanolamine	-14.7321	0.00272574	0.000185021	SIMCA	[M-H]
452.279	cq_18660	1-16:0-Lysophosphatidylethanolamine	-1.56585	0.044273	0.0282741	SIMCA	[M-H]
453.286	cq_18660	1-16:0-Lysophosphatidylethanolamine	-2.04378	0.0181326	0.00887208	Random Forest	[M-H]
478.295	cq_18657	1-18:1-Lysophosphatidylethanolamine	-3.58483	0.071754	0.020016	SIMCA	[M-H]
480.308	cq_18657	1-18:1-Lysophosphatidylethanolamine	-5.98825	0.030923	0.00516395	SIMCA	[M+H]
484.281	cq_14963	1-Myristoyl-2-hydroxy-sn-glycerophosphatidic acid	-3.91446	0.00704646	0.00180011	SIMCA	[M-H]
514.285	cq_02867	Taurocholic acid	-37.8008	0.0338373	0.000895147	SIMCA	[M-H]
514.286	cq_17134	Taurocholic acid	-17.2524	0.0489412	0.00283678	Random Forest	[M-H]
514.285	cq_10842	Taurallocholic acid	-37.8008	0.0338373	0.000895147	SIMCA	[M-H]
514.286	cq_10842	Taurallocholic acid	-17.2524	0.0489412	0.00283678	SIMCA	[M+H]
514.286	cq_10842	Taurallocholic acid	-17.2524	0.0489412	0.00283678	Random Forest	[M+H]
514.285	cq_10844	Tauro-b-muricholic acid	-37.8008	0.0338373	0.000895147	SIMCA	[M-H]
514.286	cq_10844	Tauro-b-muricholic acid	-17.2524	0.0489412	0.00283678	Random Forest	[M-H]
514.285	cq_10831	Tauroursocholic acid	-37.8008	0.0338373	0.000895147	SIMCA	[M-H]
514.286	cq_10831	Tauroursocholic acid	-17.2524	0.0489412	0.00283678	Random Forest	[M-H]
524.37	cq_14947	1-O-Octadecyl-2-acetyl-sn-glycerol-3-phosphocholine	-1.85309	0.468846	0.253007	SIMCA	[M-H]
572.082	cq_02879	GDP-3,6-dideoxy-D-galactose	2.09159	0.0156224	0.0326758	Random Forest	[M-H]
606.077	cq_00801	UDP-N-acetyl-D-mannosamine	1.74807	0.0156109	0.0272889	SIMCA	[M-H]
611.149	cq_00091	Oxidized glutathione; Glutathione disulfide	2.1	0.113661	0.242705	SIMCA	[M-H]
