# Supplementary material for: PPARδ Activation Acts Cooperatively with 3-Phosphoinositide-Dependent Protein Kinase-1 to Enhance Mammary Tumorigenesis
Source: PLoS One. 2011 Jan 13;6(1):e16215. doi: 10.1371/journal.pone.0016215 (PMC3020974; doi:10.1371/journal.pone.0016215)
Supplement: Table S5 — Metabolites in the mammary gland of GW501516-treated MMTV-PDK1 mice vs. wild-type mice. (XLS) [file pone.0016215.s009.xls]

## Sheet: PDK1+GW vs WT
Table S5. Metabolites in the mammary gland of GW501516-treated MMTV-PDK1 mice vs. wild-type mice
MS Mass	CQ_ID	Name	Fold Change	WT	PDK1+GW	Algorithm	ESI
118.087	cq_00130	Valine	1.69406	0.0194239	0.0329053	SIMCA	[M+H]
120.082	cq_13830	Indoline	-1.39919	0.378794	0.270724	SIMCA	[M+H]
147.076	cq_00219	Glutamine	-1.46794	0.0060633	0.00413048	Random Forest	[M+H]
150.06	cq_00046	Methionine	-2.56812	0.00885949	0.0034498	SIMCA	[M+H]
152.107	cq_02199	N-Methylphenylethanolamine	-2.14843	0.00701411	0.00326476	Random Forest	[M+H]
162.113	cq_00342	Carnitine	1.51479	0.0435401	0.0659542	SIMCA, Random Forest	[M+H]
169.036	cq_00265	Uric acid	-1.33699	0.00853991	0.00638739	Random Forest	[M+H]
172.097	cq_10751	Hexanoylglycine	-1.98588	0.0206438	0.0103953	Random Forest	[M-H]
172.097	cq_10774	Isovalerylalanine	-1.98588	0.0206438	0.0103953	Random Forest	[M-H]
172.097	cq_17311	Isovalerylsarcosine	-1.98588	0.0206438	0.0103953	Random Forest	[M-H]
174.04	cq_11049	Allantoate	1.55263	0.00832976	0.012933	Random Forest	[M-H]
175.025	cq_02029	Glucuronic acid	1.24385	0.230022	0.286114	SIMCA	[M-H]
182.082	cq_14457	Tyrosine	-1.4464	0.00928116	0.00641675	Random Forest	[M+H]
184.074	cq_00419	Phosphorylcholine	2.46807	0.00206466	0.00509572	Random Forest	[M+H]
191.02	cq_00115	Citric acid	-1.58187	0.239997	0.151717	SIMCA	[M-H]
191.02	cq_00226	Isocitric acid	-1.58187	0.239997	0.151717	SIMCA	[M-H]
267.075	cq_00212	Inosine	-1.34789	0.176453	0.130911	SIMCA	[M-H]
272.993	cq_01889	L-Iduronate 2-sulfate	-3.19145	0.025169	0.00788639	SIMCA, Random Forest	[M-H]
273.187	cq_00648	Estradiol	-1.93568	0.00256963	0.00132751	SIMCA	[M+H]
279.233	cq_20055	Linoelaidic acid; 9E,12E-Octadecadienoic acid	4.40845	0.0071	0.0313	Random Forest	[M-H]
296.066	cq_02024	5-Aminoimidazole ribonucleotide	1.45634	0.0276801	0.0403116	SIMCA	[M+H]
303.232	cq_17815	Arachidonate; Eicosatetraenoate	2.50934	0.0108285	0.0271724	SIMCA	[M-H]
303.232	cq_17815	Arachidonic acid; Eicosatetraenoic acid	4.2	0.008	0.0336	SIMCA	[M-H]
323.029	cq_00072	Uridine 5'-monophosphate	1.91599	0.0127976	0.0245201	SIMCA	[M-H]
337.274	cq_16349	5b-Pregnane-3α,17α,20α-triol	-2.26567	0.0441727	0.0194965	SIMCA	[M+H]
338.101	cq_18495	S-(Hydroxymethyl)glutathione	12.0719	0.00109751	0.013249	SIMCA, Random Forest	[M+H]
346.055	cq_00012	Adenosine 5'-monophosphate	1.82348	0.0442779	0.0807397	SIMCA	[M-H]
357.089	cq_00776	Pantetheine 4'-phosphate	-3.09803	0.0409206	0.0132086	SIMCA	[M-H]
362.05	cq_13380	Guanosine-5'-monophosphate	1.64713	0.0132814	0.0218762	SIMCA	[M-H]
399.1	cq_02205	S-Acetylphosphopantetheine	-3.11117	0.00958145	0.0030797	SIMCA, Random Forest	[M-H]
424.341	cq_20090	Linoleylcarnitine	2.58523	0.00411515	0.0106386	SIMCA	[M+H]
450.266	cq_18534	1-16:1-Lysophosphatidylethanolamine	-1.3036	0.0128	0.00981897	SIMCA	[M-H]
484.281	cq_14963	1-Myristoyl-2-hydroxy-sn-glycerophosphatidic acid	-1.91377	0.00704646	0.00368198	SIMCA	[M+H]
507.274	cq_18985	1-18:2-Lysophosphatidylglycerol	1.90104	0.0034105	0.00648351	SIMCA	[M-H]
514.286	cq_02867	Taurocholic acid	-6.46841	0.0489412	0.00756619	Random Forest	[M-H]
611.149	cq_00091	Oxidized Glutathione;Glutathione disulfide	1.59655	0.113661	0.181466	SIMCA	[M-H]
686.144	cq_00603	Dephospho-CoA	-1.93879	0.00966825	0.00498673	Random Forest	[M-H]
